# Supplementary material for: The Novel Link between Gene Expression Profiles of Adult T-Cell Leukemia/Lymphoma Patients’ Peripheral Blood Lymphocytes and Ferroptosis Susceptibility
Source: Genes (Basel). 2023 Oct 27;14(11):2005. doi: 10.3390/genes14112005 (PMC10671613; doi:10.3390/genes14112005)
Supplement: Supplementary file 1 [file genes-14-02005-s001.zip]

Archive with 15 entries (12 files):
- 231019_3_Genes-2648278_Supplementary_files/
- 231019_3_Genes-2648278_Supplementary_files/Supplementary figure S1-S3.pdf
- 231019_3_Genes-2648278_Supplementary_files/Supplementary Figure S4.png
- 231019_3_Genes-2648278_Supplementary_files/Supplementary Table S1-S6.pdf
- 231019_3_Genes-2648278_Supplementary_files/Supplementary Table S7.docx.xlsx
- 231019_3_Genes-2648278_Supplementary_files/Supplementary Table S8.xlsx
- 231019_3_Genes-2648278_Supplementary_files/Supplementary Table S9.xlsx
- __MACOSX/
- __MACOSX/231019_3_Genes-2648278_Supplementary_files/
- __MACOSX/231019_3_Genes-2648278_Supplementary_files/._Supplementary figure 1-3.pdf
- __MACOSX/231019_3_Genes-2648278_Supplementary_files/._Supplementary Figure 4.png
- __MACOSX/231019_3_Genes-2648278_Supplementary_files/._Supplementary Table 1-6.docx
- __MACOSX/231019_3_Genes-2648278_Supplementary_files/._Supplementary Table 7.docx.xlsx
- __MACOSX/231019_3_Genes-2648278_Supplementary_files/._Supplementary Table 8.xlsx
- __MACOSX/231019_3_Genes-2648278_Supplementary_files/._Supplementary Table 9.xlsx
