# Supplementary material for: The Novel Link between Gene Expression Profiles of Adult T-Cell Leukemia/Lymphoma Patients’ Peripheral Blood Lymphocytes and Ferroptosis Susceptibility
Source: Genes (Basel). 2023 Oct 27;14(11):2005. doi: 10.3390/genes14112005 (PMC10671613; doi:10.3390/genes14112005)
Supplement: Supplementary file 1 [file genes-14-02005-s001.zip › 231019_3_Genes-2648278_Supplementary_files/Supplementary Table S7.docx.xlsx]

## Sheet: triciribine
Trial registration number	Test title	Indications	Drug name	Sponsor	phase	clinical trial results	last updated date
NCT02930109	A Study of PTX-200 (Triciribine) Plus Cytarabine in Refractory or Relapsed Acute Leukemia	Acute leukemia	PTX-200;Cytarabine	Prescient Therapeutics Ltd	phase I/II	no	2021-02-09
NCT01697293	PTX-200, Paclitaxel, Doxorubicin Hydrochloride, and Cyclophosphamide in Treating Patients With Stage IIB-IV Breast Cancer	Breast Adenocarcinoma;Estrogen Receptor Positive;HER2/Neu Negative;Recurrent Breast Carcinoma;Stage IIB Breast Cancer;Stage IIIA Breast Cancer;Stage IIIB Breast Cancer;Stage IIIC Breast Cancer;Stage IV Breast Cancer	Cyclophosphamide;Doxorubicin Hydrochloride;Laboratory Biomarker Analysis;Paclitaxel;Therapeutic Conventional Surgery;Triciribine Phosphate	Prescient Therapeutics Ltd	phase I/II	no	2020-09-24
NCT01690468	PTX-200 and Carboplatin in Ovarian Cancer	Ovarian Cancer	Triciribine;Carboplatin	Prescient Therapeutics, Ltd.	phase I/II	no	2020-09-24
NCT00642031	Triciribine Phosphate Monohydrate (TCN-PM, VD-0002) in Adult Patients With Advanced Hematologic Malignancies	Hematologic Malignancies;Leukemia	Triciribine	Prescient Therapeutics, Ltd.	phase I	yes	2016-08-09
NCT00363454	Phase I Study of Triciribine Phosphate Monohydrate (TCN-PM, VD-0002) in Adult Subjects With Metastatic Cancer	Cancer	Triciribine Phosphate Monohydrate	Prescient Therapeutics, Ltd.	phase I	no	2016-08-09

## Sheet: dovitinib
Trial registration number	Test title	Indications	Drug name	Sponsor	phase	clinical trial results	last updated date
NCT05571969	Study to Determine the Maximum Tolerated Dose (MTD) of PARPi 2X-121 Monotherapy and the MTD of Dovitinib in Combination With 2X-121 in Patients With Advanced Solid Tumors	Advanced Solid Tumors	2X-121 and dovitinib	Allarity Therapeutics A/S	phase I	no	2023-02-02
NCT02268435	Dovitinib in Combination With Imatinib in Patients With Gastrointestinal Stromal Tumors	Gastrointestinal Stromal Tumors	dovitinib plus imatinib	Asan Medical Center	phase I	no	2015-08-04
NCT02116803	An Open Label Multi-center Extension Study to Evaluate Long-term Safety/ Tolerability of Dovitinib in Patients With Solid Tumors Who Continue to Receive Treatment With Dovitinib (TKI258) in Novartis-sponsored Single Agent Dovitinib Studies Which Fulfilled the Requirements for the Primary Objective	Solid Tumors	dovitinib;fulvestrant	Novartis AG;Novartis Farma SpA;Novartis Farmaceutica SA;Novartis Pharma Services AG;Novartis Pharmaceuticals Corp	phase II/III	yes	2018-03-01
NCT02108782	Dovitinib Lactate in Treating Patients With Pancreatic Neuroendocrine Tumors	gastrinoma;glucagonoma;insulinoma;Pancreatic Polypeptide Tumor;Recurrent Islet Cell Carcinoma;somatostatinoma	dovitinib lactate;pharmacological study;laboratory biomarker analysis	Academic and Community Cancer Research United	phase II	no	2017-07-19
NCT02065323	A Study of Dovitinib With Androgen Deprivation Therapy (ADT) in Patients With Metastatic Prostate Cancer Receiving Primary ADT	Prostate Cancer	Standard ADT;dovitinib	Oscar Goodman, Jr.	phase II	no	2015-01-19
NCT02048943	Dovitinib Lactate, Gemcitabine Hydrochloride, and Paclitaxel Albumin-Stabilized Nanoparticle Formulation in Treating Patients With Advanced Solid Tumors or Pancreatic Cancer	Duct Cell Adenocarcinoma of the Pancreas;Recurrent Pancreatic Cancer;Stage III Pancreatic Cancer;Stage IV Pancreatic Cancer;Unspecified Adult Solid Tumor, Protocol Specific	dovitinib lactate;Gemcitabine Hydrochloride;paclitaxel albumin-stabilized nanoparticle formulation;pharmacological study;laboratory biomarker analysis	Roswell Park Cancer Institute	phase I	no	2015-01-09
NCT01994590	Dovitinib (TKI258) and Abiraterone Acetate in Metastatic Castrate-Resistant Prostate Cancer (mCRPC)	Prostate Cancer	dovitinib;abiraterone acetate;Prednisone	M.D. Anderson Cancer Center	phase II	yes	2019-03-19
NCT01972750	Dovitinib (TKI258) in the Treatment of Patients With Relapsed Glioblastoma	First or Second Recurrence of Glioblastoma	dovitinib	PD Dr. Martin Glas	phase I	no	2016-04-19
NCT01964144	An Open-label, Multicenter, Phase II Study of Dovitinib in Advanced Thyroid Cancer	Thyroid Cancer	dovitinib	Yonsei University	phase II	no	2014-12-02
NCT01921673	Dovitinib Plus Docetaxel in Gastric Cancer	gastric cancer	Dovitinib and docetaxel	Asan Medical Center	phase I/II	no	2017-07-14
NCT01888965	Maintenance Dovitinib for Colorectal and Pancreas Cancer	Colorectal Cancer;Pancreas Cancer	dovitinib	Georgetown University	phase II	yes	2016-07-19
NCT01861197	Phase II Study of Dovitinib for FGFR1 Amplified Squamous Non-small Cell Lung Cancer	Squamous NSCLC	dovitinib	Samsung Medical Center	phase II	no	2013-05-23
NCT01831726	Dovitinib for Patients With Tumor Pathway Activations Inhibited by Dovitinib	Tumor Pathway Activations Inhibited by Dovitinib	Dovitinib (TKI258)	Novartis Pharmaceuticals	phase II	yes	2017-03-20
NCT01791387	1st-line Activity of Dovitinib and Correlation With Genetic Changes in RCC	Clear Cell Renal Cell Carcinoma	dovitinib	Auckland District Health Board	phase II	no	2015-02-03
NCT01769547	A Phase II Study of Single-agent DOVitinib in Advanced Malignant PlEural Mesothelioma Which Has Progressed Following Prior Platinum-Antifolate Chemotherapy	Advanced Malignant Pleural Mesothelioma;MPM	dovitinib	Ontario Clinical Oncology Group (OCOG)	phase II	yes	2015-09-17
NCT01753713	Dovitinib in Treating Patients With Recurrent or Progressive Glioblastoma	Adult Giant Cell Glioblastoma;Adult Glioblastoma;Adult Gliosarcoma;Recurrent Adult Brain Tumor	dovitinib;laboratory biomarker analysis	Manmeet Ahluwalia, MD	phase II	yes	2017-12-12
NCT01741116	Dovitinib(TKI258) in Patients With Castration-resistant Prostate Cancer	Hormone refractory prostate cancer	TKI258	Korean Cancer Study Group	phase II	no	2021-02-18
NCT01732107	Dovitinib in BCG Refractory Urothelial Carcinoma With FGFR3 Mutations or Over-expression	Bladder cancer	dovitinib	Hoosier Cancer Research Network	phase II	yes	2022-07-11
NCT01719549	Dovitinib for Gastric Cancer With FGFR2 Amplification: GASDOVI-1	gastric cancer	dovitinib	Asan Medical Center	phase II	no	2020-01-07
NCT01714765	Dose Escalation Study Investigating Everolimus and Dovitinib in Metastatic Clear Cell Renal Cancer	Metastatic Clear Cell Renal Cancer	dovitinib;everolimus	Queen Mary University of London	phase I	no	2013-11-13
NCT01700270	Pharmacokinetic Drug-drug Interaction Study of Dovitinib (TKI258) in Patients With Advanced Solid Tumors.	Advanced Solid Tumors, Excluding Breast Cancer	dovitinib (TKI258);fluvoxamine	Novartis Pharmaceuticals	phase I	yes	2020-12-21
NCT01680796	Dovitinib Combined With Bortezomib and Dexamethasone for Relapsed/Refractory Multiple Myeloma	multiple myeloma	dovitinib;Bortezomib;dexamethasone	University of Florida	phase I	no	2013-02-20
NCT01678105	A Phase II Study of Dovitinib in Recurrent and/or Metastatic Adenoid Cystic Carcinoma of the Salivary Glands	Recurrent Adenoid Cystic Carcinoma of the Salivary Glands;Metastatic Adenoid Cystic Carcinoma of the Salivary Glands;Salivary Gland Cancers;ACC	dovitinib	Ontario Clinical Oncology Group (OCOG)	phase II	no	2015-09-17
NCT01676714	Study of Dovitinib and Biomarkers in Advanced Non-Small Cell Lung Cancer or Advanced Colorectal Cancer	Non-Small Cell Lung Cancer;Colorectal Cancer	dovitinib	University of California, Davis	phase II	yes	2018-01-10
NCT01635907	Dovitinib in Neuroendocrine Tumors	Advanced Metastatic Paraganglioma;Advanced Metastatic Pheochromocytoma;Recurrent Paraganglioma;Recurrent Pheochromocytoma;Unresectable Paraganglioma;Unresectable Pheochromocytoma	dovitinib	Abramson Cancer Center at Penn Medicine	phase II	no	2020-04-14
NCT01596647	Pharmacokinetic Drug-drug Interaction Study of Dovitinib (TKI258) in Patients With Advanced Solid Tumors	Advanced Solid Tumors, Excluding Breast Cancer	caffeine;diclofenac;omeprazole;Midazolam;TKI258	Novartis Pharmaceuticals	phase I	no	2020-12-21
NCT01576380	A Phase II Study to Evaluate Efficacy and Safety of Dovitinib (TKI258) in Advanced Scirrhous Gastric Carcinoma Patients	Adenocarcinoma, Scirrhous;Linitis Plastica;Stomach Neoplasms;Stomach Diseases;Neoplasms by Site;Neoplasms	TKI258	Novartis Pharmaceuticals	phase II	no	2017-02-27
NCT01548924	Determination of Dose of Antiangiogenic Multitargeted DOVITINIB (TKI258) Plus Paclitaxel in Patients With Solid Tumors	Solid Tumors	dovitinib;Dovitinib + Paclitaxel	Centro Nacional de Investigaciones Oncologicas	phase I	no	2020-04-17
NCT01528345	Trial Evaluating Dovitinib Combined With Fulvestrant, in Postmenopausal Patients With HER2- and HR+ Breast Cancer	Metastatic breast cancer	dovitinib;fulvestrant;Dovitinib Placebo	Novartis Pharmaceuticals	phase II	yes	2016-07-11
NCT01524692	Study of Dovitinib (TKI258) in Adenoid Cystic Carcinoma	adenoid cystic carcinoma	Dovitinib (TKI258)	University of Virginia	phase II	yes	2018-11-09
NCT01515969	Phase 1 Erlotinib and Dovitinib (TKI258) in Advanced Non-small Cell Lung Cancer (NSCLC)	Non-small Cell Lung Cancer (NSCLC), Recurrent;Non-small Cell Lung Cancer (NSCLC), Stage IV	Erlotinib Hydrochloride;Dovitinib lactate	Heather Wakelee	phase I	no	2016-07-12
NCT01514526	Clinical Trial of Dovitinib in First-line Metastatic or Locally Advanced Non-resectable Adrenocortical Carcinoma	Adrenocortical Carcinoma	dovitinib	Spanish Oncology Genito-Urinary Group	phase II	no	2017-04-25
NCT01497392	Dovitinib Lactate, Gemcitabine Hydrochloride, and Capecitabine in Treating Patients With Advanced or Metastatic Solid Tumors, Pancreatic Cancer and Biliary Cancers	Adenocarcinoma of the Pancreas;Stage III Pancreatic Cancer;Stage IV Pancreatic Cancer;Unspecified Adult Solid Tumor, Protocol Specific	dovitinib lactate;Gemcitabine Hydrochloride;capecitabine;laboratory biomarker analysis;enzyme-linked immunosorbent assay;pharmacological study	Roswell Park Comprehensive Cancer Center	phase I	no	2022-07-22
NCT01496534	Phase Ib Study of Gemcitabine Plus Cisplatin or Carboplatin Plus Dovitinib in Patients With Advanced Solid Tumors	Solid Tumors;Bladder cancer	Cisplatin;Carboplatin	Matthew Galsky	phase I	no	2013-11-27
NCT01484041	Dovitinib Plus an Aromatase Inhibitor for Metastatic Breast Cancer	Breast Cancer	dovitinib;Aromatase Inhibitors	Georgetown University	phase I/II	yes	2018-02-09
NCT01478373	Efficacy and Safety of Dovitinib in Patients With Gastrointestinal Stromal Tumors Refractory and/or Intolerant to Imatinib	Gastrointestinal Stromal Tumors	Dovitinib (TKI258)	Novartis Pharmaceuticals	phase II	yes	2016-04-27
NCT01443481	Pharmacokinetics (PK) of TKI258 in Cancer Patients With Normal and Impaired Hepatic Function	Solid Tumors;Hepatic Impairment	dovitinib	Novartis Pharmaceuticals	phase I	no	2020-12-21
NCT01440959	Dovitinib for Imatinib/Sumitinib-failed Gastrointestinal Stromal Tumors (GIST): TKI258	Gastrointestinal Stromal Tumors	dovitinib	Asan Medical Center	phase II	yes	2020-01-18
NCT01417143	Dovitinib in Adenoid Cystic Carcinoma	adenoid cystic carcinoma	TKI258 (Dovitinib):	Seoul National University Hospital	phase II	no	2014-11-13
NCT01266070	TKI 258 in Von Hippel-Lindau Syndrome (VHL)	Von Hippel-Lindau Syndrome	dovitinib	M.D. Anderson Cancer Center	phase II	yes	2017-02-13
NCT01262027	TKI258 for Metastatic Inflammatory Breast Cancer Patients	Breast Cancer	dovitinib	M.D. Anderson Cancer Center	phase II	yes	2019-07-30
NCT01232296	A Study of Dovitinib Versus Sorafenib in Adult Patients With Hepatocellular Carcinoma (HCC) as a First Line Treatment	Hepatocellular carcinoma	dovitinib;sorafenib	Novartis Pharmaceuticals	phase II	yes	2015-12-04
NCT01223027	Study of Dovitinib Versus Sorafenib in Patients With Metastatic Renal Cell Carcinoma	Metastatic renal cell carcinoma	dovitinib;sorafenib	Novartis Pharmaceuticals	phase III	yes	2015-12-07
NCT01030055	Bioavailability and Food Effect Study of TKI258 (CSF Capsules vs. FMI Capsules)in Adult Patients With Advanced Solid Tumors	Neoplasms;Cancer;Tumors	TKI258 (dovitinib)	Novartis Pharmaceuticals	phase I	no	2020-12-21

## Sheet: panobinostat
Trial registration number	Test title	Indications	Drug name	Sponsor	phase	clinical trial results	last updated date
NCT04315064	Infusion of Panobinostat (MTX110) Into the Fourth Ventricle in Children and Adults With Recurrent Medulloblastoma	medulloblastoma	Treatment with MTX110	University of Texas Health Science Center Houston	phase 0	no	2023-06-22
NCT00993642	ERB-B4 After Treatment With HDAC Inhibitor in ER+ Tamoxifen Refractory Breast Cancer	Breast Cancer	Panobinostat (LBH589)	Tulane University Health Sciences Center	phase 0	no	2017-03-13
NCT03566199	MTX110 by Convection-Enhanced Delivery in Treating Participants With Newly-Diagnosed Diffuse Intrinsic Pontine Glioma	Diffuse Intrinsic Pontine Glioma	Panobinostat Nanoparticle Formulation MTX110;Convection-Enhanced Delivery (CED)	University of California San Francisco	phase I/II	yes	2022-02-25
NCT02802163	Induction Therapy for Multiple Myeloma With Carfilzomib, Lenalidomide,Dexamethasone,Panobinostat	multiple myeloma	Panobinostat;carfilzomib;lenalidomide;dexamethasone	H. Lee Moffitt Cancer Center and Research Institute	phase I/II	no	2017-04-25
NCT02471430	Reducing the Residual Reservoir of HIV-1 Infected Cells in Patients Receiving Antiretroviral Therapy	HIV infection	Panobinostat;Pegylated Interferon-alpha2a	Massachusetts General Hospital	phase I/II	no	2023-03-15
NCT02145715	Velcade, Thalidomide, Dexamethasone and Panobinostat Treatment and Panobinostat Maintenance in Multiple Myeloma	multiple myeloma	Velcade;Thalidomide;dexamethasone;Panobinostat	Prof Jamie Cavenagh	phase I/II	yes	2015-06-26
NCT02057640	MLN9708 (Ixazomib) in Combination With Panobinostat and Dexamethasone in Multiple Myeloma	multiple myeloma;Kahler Disease;Plasma-Cell Myeloma;Myelomatosis	Panobinostat;dexamethasone;MLN9708	Jason Valent	phase I/II	yes	2019-12-11
NCT01693601	Panobinostat and Ruxolitinib In MyElofibrosis (PRIME Trial)	Myelofibrosis	Panobinostat;ruxolitinib	John Mascarenhas	phase I/II	no	2019-03-04
NCT01680094	Safety and Effect of The HDAC Inhibitor Panobinostat on HIV-1 Expression in Patients on Suppressive HAART	HIV infection	Panobinostat	University of Aarhus	phase I/II	yes	2014-02-25
NCT01582009	Panobinostat and Everolimus in Treating Patients With Metastatic or Unresectable Renal Cell Cancer That Does Not Respond to Treatment With Sunitinib Malate or Sorafenib Tosylate	Clear Cell Renal Cell Carcinoma;Recurrent Renal Cell Cancer;Stage III Renal Cell Cancer;Stage IV Renal Cell Cancer	panobinostat;everolimus;laboratory biomarker analysis;pharmacological study;liquid chromatography;mass spectrometry;enzyme-linked immunosorbent assay;immunohistochemistry staining method	Roswell Park Comprehensive Cancer Center	phase I/II	yes	2022-08-15
NCT01496118	Study of the Combination of Panobinostat and Carfilzomib in Patients With Relapsed/Refractory Multiple Myeloma	multiple myeloma	panobinostat;carfilzomib	SCRI Development Innovations, LLC	phase I/II	yes	2022-02-02
NCT01451268	Phase I/II Study With Oral Panobinostat Maintenance Therapy Following Allogeneic Stem Cell Transplantation in Patients With High Risk Myelodysplastic Syndrome (MDS) or Acute Myeloid Leukemia (AML)	Myelodysplastic syndrome;Acute Myeloid Leukemia	Panobinostat;Panobinostat	Johann Wolfgang Goethe University Hospital	phase I/II	no	2018-03-20
NCT01298934	LBH589 (Panobinostat) for the Treatment of Myelofibrosis	primary myelofibrosis;Polycythemia Vera, Post-Polycythemic Myelofibrosis Phase;Post-Essential Thrombocythemia Related Myelofibrosis	LBH589	Ronald Hoffman	phase I/II	no	2015-03-06
NCT01169636	Panobinostat Plus Ifosfamide, Carboplatin, and Etoposide (ICE) Compared With ICE For Relapsed Hodgkin Lymphoma	Hodgkin's Lymphoma	Panobinostat;Ifosfamide;Mesna;Carboplatin;Etoposide;pegfilgrastim	M.D. Anderson Cancer Center	phase I/II	yes	2021-01-06
NCT01111526	Histone Deacetylase Inhibitor LBH589 in Addition to Corticosteroids in Patients With Acute Graft Versus Host Disease (GVHD)	graft-versus-host disease	Panobinostat (LBH589)	H. Lee Moffitt Cancer Center and Research Institute	phase I/II	yes	2018-05-15
NCT01105312	Panobinostat and Letrozole in Treating Patients With Metastatic Breast Cancer	Breast Cancer	letrozole;panobinostat;RNA analysis;microarray analysis;reverse transcriptase-polymerase chain reaction;enzyme-linked immunosorbent assay;immunohistochemistry staining method;laboratory biomarker analysis	Alliance for Clinical Trials in Oncology	phase I/II	yes	2017-06-27
NCT00967044	Panobinostat (LBH589) Plus Everolimus (RAD001) in Patients With Relapsed and Refractory Lymphoma	Lymphoma	Panobinostat;everolimus	M.D. Anderson Cancer Center	phase I/II	yes	2015-02-26
NCT00946647	A Phase Ib/IIb, Open-label, Multi-center, Study of Oral Panobinostat Administered With 5-Azacitidine (in Adult Patients With Myelodysplastic Syndromes (MDS), Chronic Myelomonocytic Leukemia (CMML), or Acute Myeloid Leukemia (AML).	myelodysplastic syndromes;Chronic myelomonocytic leukemia;Acute Myeloid Leukemia	Panobinostat (LBH589);5-Azacytidine	Novartis Pharmaceuticals	phase I/II	yes	2020-08-04
NCT00925132	Treatment of Resistant Metastatic Melanoma Using Decitabine, Temozolomide and Panobinostat	Metastatic Melanoma	Temozolomide, Decitabine, Panobinostat	University of Iowa	phase I/II	yes	2017-07-02
NCT00918333	Panobinostat and Everolimus in Treating Patients With Recurrent Multiple Myeloma, Non-Hodgkin Lymphoma, or Hodgkin Lymphoma	Adult Nasal Type Extranodal NK/T-cell Lymphoma;Anaplastic large cell lymphoma;Angioimmunoblastic T-cell lymphoma;B-cell Adult Acute Lymphoblastic Leukemia;Extranodal Marginal Zone B-cell Lymphoma of Mucosa-associated Lymphoid Tissue;Hepatosplenic T-cell Lymphoma;Nodal Marginal Zone B-cell Lymphoma;Post-transplant Lymphoproliferative Disorder;Primary Central Nervous System Non-Hodgkin Lymphoma;Rec…	panobinostat;everolimus;laboratory biomarker analysis;pharmacological study	Mayo Clinic	phase I/II	yes	2020-03-10
NCT00878436	Safety and Efficacy Studies of Panobinostat and Bicalutamide in Patients With Recurrent Prostate Cancer After Castration	Prostate Cancer;Prostatic Neoplasms	Panobinostat;bicalutamide	NYU Langone Health	phase I/II	yes	2018-02-07
NCT00840346	Panobinostat in Combination With Idarubicin and Cytarabine in Patients Aged 65 Years or Older With Newly Diagnosed Acute Myeloblastic Leukaemia (AML)	Acute Myeloblastic Leukaemia	panobinostat	PETHEMA Foundation	phase I/II	yes	2018-12-11
NCT00743288	Melphalan and Panobinostat (LBH589) for the Treatment of Patients With Recurrent Multiple Myeloma	multiple myeloma	melphalan;Panobinostat	Oncotherapeutics	phase I/II	yes	2014-05-08
NCT00567879	A Trial of Panobinostat and Trastuzumab for Adult Female Patients With HER2 Positive Metastatic Breast Cancer (MBC) Whose Disease Has Progressed on or After Trastuzumab	Breast Cancer	Panobinostat;trastuzumab	Novartis Pharmaceuticals	phase I/II	yes	2016-05-09
NCT04956302	Panobinostat in Combination With Daratumumab, Bortezomib and Dexamethasone for the Treatment of Relapsed/Refractory Multiple Myeloma	Recurrent Plasma Cell Myeloma;Refractory Plasma Cell Myeloma	Bortezomib;Daratumumab and Hyaluronidase-fihj;dexamethasone;Panobinostat Lactate	Ohio State University Comprehensive Cancer Center	phase I	no	2022-12-08
NCT04804709	Non-Invasive Focused Ultrasound (FUS) With Oral Panobinostat in Children With Progressive Diffuse Midline Glioma (DMG)	Diffuse Intrinsic Pontine Glioma;Diffuse Pontine and Thalamic Gliomas;Diffuse Midline Glioma, H3 K27M-Mutant	Panobinostat 15 MG;Focused Ultrasound with neuro-navigator-controlled sonication	Columbia University	phase I	no	2022-02-14
NCT04341311	Phase I Study of Marizomib + Panobinostat for Children With DIPG	Diffuse Intrinsic Pontine Glioma;Pediatric Brainstem Glioma;Pediatric Brainstem Gliosarcoma, Recurrent;Pediatric Cancer;Pediatric Brain Tumor;Diffuse Glioma	Marizomib;Panobinostat	Dana-Farber Cancer Institute Inc	phase I	no	2023-05-16
NCT03982134	PDR001 + Panobinostat for Melanoma and NSCLC	melanoma;Non Small Cell Lung Cancer	PDR001;Panobinostat	Muhammad Furqan	phase I	no	2019-10-04
NCT03878524	Serial Measurements of Molecular and Architectural Responses to Therapy (SMMART) PRIME Trial	Accelerated Phase Chronic Myelogenous Leukemia, BCR-ABL1 Positive;Anatomic Stage IV Breast Cancer AJCC v8;Anemia;Ann Arbor Stage III Hodgkin Lymphoma;Ann Arbor Stage III Non-Hodgkin Lymphoma;Ann Arbor Stage IV Hodgkin Lymphoma;Ann Arbor Stage IV Non-Hodgkin Lymphoma;Atypical Chronic Myeloid Leukemia, BCR-ABL1 Negative;Blast Phase Chronic Myelogenous Leukemia, BCR-ABL1 Positive;Castration-Resistan…	abemaciclib;abiraterone;afatinib;bevacizumab;bicalutamide;Biospecimen Collection;Bortezomib;cabazitaxel;cabozantinib;capecitabine;Carboplatin;Celecoxib;cobimetinib;Copanlisib;dabrafenib;dacomitinib;darolutamide;dasatinib;Doxorubicin;durvalumab;enasidenib;entrectinib;enzalutamide;erlotinib;everolimus;Fluorouracil;idelalisib;imatinib;ipilimumab;Lenvatinib;Leucovorin;lorlatinib;losartan;Nab-paclitax…	OHSU Knight Cancer Institute	phase I	no	2023-05-22
NCT02890069	A Study of PDR001 in Combination With LCL161, Everolimus or Panobinostat	Colorectal Cancer, Non-small Cell Lung Carcinoma (Adenocarcinoma), Triple Negative Breast Cancer, Renal Cell Carcinoma	PDR001;LCL161;everolimus;Panobinostat;QBM076;HDM201	Novartis AG	phase I	no	2023-01-11
NCT02717455	Trial of Panobinostat in Children With Diffuse Intrinsic Pontine Glioma	Glioma	LBH589	Pediatric Brain Tumor Consortium	phase I	no	2023-01-13
NCT02676323	Panobinostat With Fludarabine and Cytarabine for Treatment of Children With Acute Myeloid Leukemia or Myelodysplastic Syndrome	Acute Myeloid Leukemia;Myelodysplastic syndrome	Panobinostat;fludarabine;Cytarabine;Intrathecal Triples;Leucovorin	St. Jude Children's Research Hospital	phase I	no	2018-11-14
NCT02032810	Phase I of Histone Deacetylase (HDAC) Inhibitor Panobinostat With Ipilimumab With Unresectable III/IV Melanoma	melanoma;Skin cancer	Panobinostat;ipilimumab	H Lee Moffitt Cancer Center and Research Institute	phase I	yes	2023-01-20
NCT01965353	A Phase I Study Of Panobinostat/Lenalidomide/Bortezomib/Dex for Relapsed And Relapsed/Refractory Multiple Myeloma	Multiple Myeloma in Relapse	Panobinostat;dexamethasone;lenalidomide;Bortezomib	Dana-Farber Cancer Institute Inc	phase I	no	2021-09-05
NCT01884428	Study of Combination of PIGEV Before Autologous Stem Cell Transplant in Patients With Hodgkin's Lymphoma	Hodgkin's Lymphoma	panobinostat;Ifosfamide;gemcitabine;vinorelbine;Prednisolone	Armando Santoro, MD	phase I	no	2014-01-29
NCT01613976	A Phase Ib Study of Panobinostat (LBH589) in Combination With 5-Azacitidine for Myelodysplastic Syndromes (MDS), Chronic Myelomonocytic Leukemia (CMML) or Acute Myeloid Leukemia (AML) Patients	Myelodysplastic Syndromes (MDS);Chronic Myelomonocytic Leukemia (CMML);Acute Myeloid Leukemia (AML)	Panobinostat	Novartis Pharmaceuticals	phase I	yes	2020-12-19
NCT01549431	Study of the Combination of Panobinostat & Carfilzomib in Patients With Relapsed &/or Refractory Multiple Myeloma	multiple myeloma	Panobinostat;carfilzomib;dexamethasone	Emory University	phase I	yes	2019-01-16
NCT01504776	Phase I Study of Panobinostat + Bortezomib for Relapsed and/or Refractory Mantle Cell Lymphoma (MCL)	Mantle cell lymphoma	Panobinostat;Bortezomib	Anand Jillella	phase I	no	2014-09-19
NCT01463046	Phase I Dose Finding and Proof-of-concept Study of Panobinostat With Standard Dose Cytarabine and Daunorubicin for Untreated Acute Myeloid Leukemia or Advanced Myelodysplastic Syndrome	Acute Myeloid Leukemia;Advanced Myelodysplastic Syndrome	Panobinostat;Cytarabine;Daunorubicin	University of California, San Francisco	phase I	no	2019-04-22
NCT01440582	Combination Therapy of Lenalidomide/Bortezomib/Dexamethasone and Panobinostat in Transplant Eligible New Diagnosed Multiple Myeloma (MM) Patients	Myeloma	Panobinostat;Bortezomib;lenalidomide;dexamethasone;Symptom Questionnaire	M.D. Anderson Cancer Center	phase I	yes	2019-03-04
NCT01433445	Panobinostat and Ruxolitinib in Primary Myelofibrosis, Post-polycythemia Vera-myelofibrosis or Post-essential Thrombocythemia-myelofibrosis	Idiopathic Myelofibrosis;Post Essential Thrombocythemia Myelofibrosis;Post Polycythemia-Vera Myelofibrosis	panobinostat;ruxolitinib	Novartis Pharmaceuticals	phase I	no	2021-06-25
NCT01336842	Study of Cisplatin and Pemetrexed in Combination With Panobinostat in Solid Tumors	Solid Tumors;Non-Small Cell Lung Cancer (NSCLC)	Panobinostat, Cisplatin, Pemetrexed	University of California, Davis	phase I	no	2018-01-09
NCT01324635	Panobinostat and Stereotactic Radiation Therapy in Treating Patients With Brain Tumors	Recurrent Glioma;High-grade Meningioma;Brain Metastasis	Panobinostat;Stereotactic body radiation therapy;Quality-of-life assessment;Stereotactic radiosurgery	Sidney Kimmel Cancer Center at Thomas Jefferson University	phase I	no	2016-12-09
NCT01321346	A Study Of Panobinostat In Children With Refractory Hematologic Malignancies	Lymphoblastic Leukemia, Acute, Childhood;Myelogenous Leukemia, Acute, Childhood;Hodgkin's Disease;Non-Hodgkin's Lymphoma	Panobinostat;Cytarabine;Panobinostat	Therapeutic Advances in Childhood Leukemia Consortium	phase I	yes	2015-11-24
NCT01301807	Panobinostat and Carfilzomib in Treating Participants With Relapsed or Refractory Multiple Myeloma	Non-Secretory Plasma Cell Myeloma;Plasmacytosis;Recurrent Plasma Cell Myeloma;Refractory Plasma Cell Myeloma	carfilzomib;Panobinostat	MD Anderson Cancer Center	phase I	no	2022-06-30
NCT01245179	Study of Panobinostat (LBH589) in Patients With Sickle Cell Disease	Sickle Cell Disease	panobinostat	Georgia Health Sciences University Research Institute	phase I	no	2023-08-29
NCT01242774	Safety & Efficacy Study of Oral Panobinostat (LBH589) With Chemotherapy in Patients < 65 Years Old With Acute Myeloid Leukemia (AML)	Acute Myeloid Leukemia (AML)	Panobinostat	Novartis Pharmaceuticals	phase I	yes	2020-12-19
NCT01238965	Panobinostat and Fluorouracil Followed By Leucovorin Calcium in Treating Patients With Stage IV Colorectal Cancer Who Did Not Respond to Previous Fluorouracil-Based Chemotherapy	Recurrent Colon Cancer;Recurrent Rectal Cancer;Stage IV Colon Cancer;Stage IV Rectal Cancer	panobinostat;Fluorouracil;leucovorin calcium;biopsy;reverse transcriptase-polymerase chain reaction;western blotting;laboratory biomarker analysis;gene expression analysis;RNA analysis;polymorphism analysis	University of Southern California	phase I	no	2015-05-27
NCT01160731	Panobinostat, Etoposide, and Cisplatin as First-Line Therapy in Treating Patients With Extensive-Stage Small Cell Lung Cancer	lung cancer	Cisplatin;Etoposide Phosphate;panobinostat;laboratory biomarker analysis;pharmacological study	Cancer Trials Ireland	phase I	no	2014-12-31
NCT01159418	LBH589 Oral in Combination With Carboplatin and Paclitaxel in Advanced Solid Tumors	Advanced Solid Tumors	Panobinostat (LBH589), Carboplatin and Paclitaxel	Southern Europe New Drug Organization	phase I	no	2011-09-13
NCT01065467	Panobinostat (LBH589) in Patients With Metastatic Melanoma	melanoma;malignant melanoma	LBH589	Dana-Farber Cancer Institute	phase I	no	2017-03-28
NCT01055483	A Phase Ib, Open-label, Multi-center Dose-finding Study of Oral Panobinostat (LBH589) in Combination With Ara-C and Mitoxantrone as Salvage Therapy for Refractory or Relapsed Acute Myeloid Leukemia	Acute Myeloid Leukemia	panobinostat/LBH589B	Novartis Pharmaceuticals	phase I	no	2020-12-19
NCT01007968	Pharmacokinetics and Safety of Panobinostat in Patients With Advanced Solid Tumors and Various Degrees of Hepatic Function	Advanced Solid Tumors	LBH589	Novartis Pharmaceuticals	phase I	yes	2020-12-19
NCT01005797	Study of Panobinostat in Combination With Sorafenib in Kidney, Soft Tissue or Lung Cancers	Renal Cancer;Non Small Cell Lung Cancer (NSCLC);soft tissue sarcoma	Panobinostat (LBH589), Sorafenib	Medical University of South Carolina	phase I	no	2017-03-03
NCT00997399	Study to Evaluate Panobinostat (DACi) Pharmacokinetics and Safety in Solid Tumors and Varying Renal Function	Advanced Solid Tumors	panobinostat (LBH589)	Novartis Pharmaceuticals	phase I	yes	2020-12-19
NCT00962507	Panobinostat and Everolimus in Treating Patients With Relapsed or Refractory Lymphoma or Multiple Myeloma	Lymphoma;Multiple Myeloma and Plasma Cell Neoplasm	everolimus;panobinostat;laboratory biomarker analysis;pharmacological study	City of Hope Medical Center	phase I	no	2013-02-15
NCT00891033	Panobinostat/Velcade in Multiple Myeloma	multiple myeloma	Bortezomib (Velcade);Panobinostat	University of Arkansas	phase I	no	2015-02-23
NCT00878904	Panobinostat and Epirubicin in Treating Patients With Metastatic Malignant Solid Tumors	Unspecified Adult Solid Tumor, Protocol Specific	Epirubicin Hydrochloride;panobinostat;gene expression analysis;protein expression analysis;western blotting;immunologic technique;laboratory biomarker analysis;pharmacological study	University of California, San Francisco	phase I	yes	2017-03-24
NCT00873002	Panobinostat and Sorafenib in Treating Patients With Liver Cancer That is Metastatic and/or Cannot Be Removed by Surgery	Liver Cancer	panobinostat;Sorafenib Tosylate	Case Comprehensive Cancer Center	phase I	no	2012-03-20
NCT00788931	A Trial l of Panobinostat Given in Combination With Trastuzumab and Paclitaxel in Adult Female Patients With HER2 Positive Metastatic Breast Cancer	HER-2 Positive Breast Cancer;Metastatic breast cancer	IV LBH589;Oral LBH589;trastuzumab;Paclitaxel	Novartis Pharmaceuticals	phase I	no	2020-12-19
NCT00738751	Phase I Study of LBH589 & Erlotinib for Advanced Aerodigestive Tract Cancers	lung cancer;Head and Neck Cancer	Panobinostat (LBH589);erlotinib	H. Lee Moffitt Cancer Center and Research Institute	phase I	no	2015-02-04
NCT00686218	Panobinostat (LBH589) and Imatinib Mesylate in Treating Patients With Previously Treated Chronic Phase Chronic Myelogenous Leukemia	Leukemia	imatinib mesylate;panobinostat;polymerase chain reaction;protein expression analysis;western blotting;flow cytometry;laboratory biomarker analysis;pharmacological study	City of Hope Medical Center	phase I	no	2014-08-15
NCT00670553	A Phase I Study of LBH589 (Panobinostat) in Combination With External Beam Radiotherapy for the Treatment of Prostate Cancer, Esophageal Cancer and Head and Neck Cancer	Prostate Cancer;Head & Neck Cancer;Esophageal Cancer	panobinostat	Novartis Pharmaceuticals	phase I	no	2017-05-17
NCT00663832	A Dose Finding Study With I.V. Panobinostat (LBH589), Docetaxel, and Prednisone in Patients With Hormone Refractory Prostate Cancer	Prostate Cancer	LBH589 (i.v. panobinostat)	Novartis Pharmaceuticals	phase I	no	2020-12-19
NCT05725200	Study to Investigate Outcome of Individualized Treatment in Patients With Metastatic Colorectal Cancer	Metastatic colorectal cancer	alectinib;cetuximab;crizotinib;dasatinib;everolimus;encorafenib;gemcitabine;idelalisib;Larotrectinib;Methotrexate;Palbociclib;Panobinostat;pembrolizumab;Petrozumab;trastuzumab;Talazoparib;venetoclax	Oslo University Hospital	phase II	no	2023-02-21
NCT04897880	A Study of Panobinostat in Pediatric Patients With Solid Tumors Including MRT/ATRT	Rhabdoid Tumor;Atypical Teratoid/Rhabdoid Tumor;Malignant Rhabdoid Tumor;Recurrent Brain Tumor, Childhood	Panobinostat	Australian and New Zealand Childrens Haematology/Oncology Group	phase II	no	2022-06-08
NCT03632317	A Study of Panobinostat in Combination With Everolimus for Children and Young Adults With Gliomas	Glioma;Diffuse Intrinsic Pontine Glioma	Panobinostat;everolimus	University of Michigan Rogel Cancer Center	phase II	no	2019-08-19
NCT03256045	Panobinostat, Carfilzomib, and Dexamethasone in Patients With Relapsed or Refractory Multiple Myeloma	Recurrent Plasma Cell Myeloma;Refractory Plasma Cell Myeloma	carfilzomib;Chemosensitivity Assay;dexamethasone;Laboratory Biomarker Analysis;Panobinostat	University of Washington	phase II	yes	2022-05-09
NCT02961816	Panobinostat Combined With High-Dose Gemcitabine/Busulfan/Melphalan With Autologous Stem Cell Transplant for Patients With Refractory/Relapsed Lymphoma	Lymphoma	palifermin;Panobinostat;gemcitabine;busulfan;melphalan;rituximab;dexamethasone;Caphosol;glutamine;Oral Cryotherapy (ice chips);Pyridoxine;Stem Cell Infusion;G-CSF	M.D. Anderson Cancer Center	phase II	no	2017-04-21
NCT02756663	Panobinostat in Combination With Carfilzomib and Dexamethasone in Relapsed or Relapsed and Refractory Multiple Myeloma	multiple myeloma	panobinostat (capsules);carfilzomib (infusion);dexamethasone (tablets)	Novartis Pharmaceuticals	phase II	no	2016-11-08
NCT02722941	Panobinostat (LBH589): Multiple Myeloma - Autologous Hematopoietic Cell Transplantation (HCT)	multiple myeloma	Panobinostat	H Lee Moffitt Cancer Center and Research Institute	phase II	yes	2022-11-01
NCT02720510	A Trial Evaluating Efficacy & Safety of RVD +/- Panobinostat in Transplant Eligible, Newly Diagnosed Multiple Myeloma (NDMM)	multiple myeloma	Revlimid;Velcade;dexamethasone;Farydak	Novartis Pharmaceuticals	phase II	yes	2018-07-24
NCT02654990	Panobinostat/Bortezomib/Dexamethasone in Relapsed or Relapsed-and-refractory Multiple Myeloma	multiple myeloma	panobinostat capsules;bortezomib injection;dexamethasone tablets	Novartis Farmaceutica SA;zr pharma& GmbH	phase II	yes	2023-06-22
NCT02588339	Panobinostat (LBH589): Acute Graft Versus Host Disease (aGVHD) Prevention	Graft versus host disease;GVHD	Panobinostat;Sirolimus;Tacrolimus	H. Lee Moffitt Cancer Center and Research Institute	phase II	yes	2021-07-21
NCT02518750	Re-Induction Therapy for Relapsed Pediatric T-Cell Acute Lymphoblastic Leukemia or Lymphoma	acute lymphoblastic leukemia;Lymphoma, Non-Hodgkin's;Leukemia, T-Cell;Leukemia, B-Cell	dexamethasone;Panobinostat;Liposomal vincristine;mitoxantrone;Peg-asparaginase;Bortezomib;Intrathecal Triples;High-dose methotrexate;6-Mercaptopurine;High-dose cytarabine;nelarabine;Cyclophosphamide;Etoposide;clofarabine	St. Jude Children's Research Hospital	phase II	yes	2019-04-03
NCT02506959	Panobinostat, Gemcitabine Hydrochloride, Busulfan, and Melphalan Before Stem Cell Transplant in Treating Patients With Refractory or Relapsed Multiple Myeloma	plasma cell leukemia;plasmacytoma;Recurrent Plasma Cell Myeloma;Refractory Plasma Cell Myeloma	Autologous Hematopoietic Stem Cell Transplantation;busulfan;Gemcitabine Hydrochloride;Laboratory Biomarker Analysis;melphalan;Panobinostat;Peripheral Blood Stem Cell Transplantation;Pharmacological Study	MD Anderson Cancer Center	phase II	no	2023-03-28
NCT02290431	Study of Panobinostat in Combination With Bortezomib and Dexamethasone in Japanese Patients With Relapsed/Refractory Multiple Myeloma	Relapse/Refractory Multiple Myeloma	LBH589 (panobinostat);Bortezomib;dexamethasone	Novartis Pharmaceuticals	phase II	yes	2019-11-18
NCT01802879	Study to Allow Access to Single Agent Panobinostat for Patients Who Are on s.a. Panobinostat Treatment in a Novartis-sponsored Study and Continue to Benefit From the Treatment as Judged by the Investigator	Hematologic Neoplasms	Panobinostat	Novartis Pharmaceuticals	phase II	yes	2019-12-06
NCT01658241	Panobinostat Biological Correlates Study	Nodal Lymphoma;Lymphoma With Cutaneous Involvement;Lymphoma in Leukemic Phase;Marrow Involvement With Lymphoma;multiple myeloma	panobinostat	Peter MacCallum Cancer Centre	phase II	no	2022-05-06
NCT01651039	Phase II, Single-Center, Oral Panobinostat in Combination With Lenalidomide and Dexamethasone in Multiple Myeloma (MM)	multiple myeloma	Panobinostat;lenalidomide;dexamethasone	Ajai Chari	phase II	yes	2018-04-09
NCT01528501	Histone Deacetylases - Gastric Cancer (HDAC-GaCa-2008)	Metastatic Gastric Cancer	Panobinostat (LBH589)	Technical University of Munich	phase II	no	2013-05-01
NCT01523834	Oral Panobinostat Adult Patients DLBCL Relapsed/Refractory Stem Cell Transfusion (ASCT) or Not Eligible for ASCT	Diffuse large B-cell lymphoma	Panobinostat	italian lymphoma foundation	phase II	yes	2019-11-22
NCT01460940	A Phase II Trial of Panobinostat and Lenalidomide in Patients With Relapsed or Refractory Hodgkin's Lymphoma	Adult Lymphocyte Depletion Hodgkin Lymphoma;Adult Lymphocyte Predominant Hodgkin Lymphoma;Adult Mixed Cellularity Hodgkin Lymphoma;Adult Nodular Lymphocyte Predominant Hodgkin Lymphoma;Adult Nodular Sclerosis Hodgkin Lymphoma;Recurrent Adult Hodgkin Lymphoma	panobinostat;lenalidomide	Ohio State University Comprehensive Cancer Center	phase II	yes	2017-11-14
NCT01282476	Panobinostat With Rituximab for Relapsed/Refractory Diffuse Large B Cell Lymphoma	Diffuse Large B Cell Lymphoma	Panobinostat with Rituximab	Massachusetts General Hospital	phase II	yes	2017-05-09
NCT01261247	Panobinostat in Treating Patients With Relapsed or Refractory Non-Hodgkin Lymphoma	Adult Nasal Type Extranodal NK/T-cell Lymphoma;Anaplastic large cell lymphoma;Angioimmunoblastic T-cell lymphoma;Extranodal Marginal Zone B-cell Lymphoma of Mucosa-associated Lymphoid Tissue;Hepatosplenic T-cell Lymphoma;Nodal Marginal Zone B-cell Lymphoma;Peripheral T-cell lymphoma;Post-transplant Lymphoproliferative Disorder;Recurrent Adult Burkitt Lymphoma;Recurrent Adult Diffuse Large Cell Ly…	panobinostat;laboratory biomarker analysis;western blotting;DNA analysis;flow cytometry;pharmacological study;immunohistochemistry staining method	Mayo Clinic	phase II	yes	2022-05-24
NCT01238692	A Phase II Study of Oral Panobinostat (LBH589) and Rituximab to Treat Diffuse Large B Cell Lymphoma (DLBCL)	Diffuse Large B Cell Lymphoma	LBH589;rituximab	Sir Mortimer B Davis Jewish General Hospital	phase II	yes	2023-03-24
NCT01222936	LBH Phase II in Small Cell Lung Cancer (SCLC)	Small Cell Lung Carcinoma	LBH581	Southern Europe New Drug Organization	phase II	no	2010-10-18
NCT01136499	Efficacy and Safety Assessment of Oral LBH589 in Adult Patients With Advanced Soft TIssue Sarcoma After Pre-treatment Failure	soft tissue sarcoma	LBH589 (Panobinostat®)	Centre Leon Berard	phase II	yes	2013-03-06
NCT01115036	A Panobinostat Presurgery	Recurrent Glioblastoma	panobinostat	Duke University	phase II	no	2013-06-19
NCT01083602	Efficacy of Panobinostat in Patients With Relapsed and Bortezomib-refractory Multiple Myeloma	Relapsed and Bortezomib Refractory Multiple Myeloma;Refractory Multiple Myeloma;Multiple Myeloma in Relapse	panobinostat;Bortezomib;dexamethasone	Novartis Pharmaceuticals	phase II	yes	2017-12-21
NCT01056601	Panobinostat & Bortezomib in Pancreatic Cancer Progressing on Gemcitabine Therapy	pancreatic cancer	Bortezomib;Panobinostat	Masonic Cancer Center, University of Minnesota	phase II	yes	2017-12-28
NCT01034657	LBH589 Alone or in Combination With Erythropoietin Stimulating Agents (ESA) in Patients With Low or Int-1 Risk Myelodysplastic Syndromes (MDS)	Myelodysplastic Syndrome (MDS)	LBH589;epoetin alfa	Novartis Pharmaceuticals	phase II	yes	2017-08-11
NCT01028313	A Study of Panobinostat (LBH589) as Second-Line Therapy in Patients With Chronic Graft-Versus-Host Disease	Chronic Graft-Versus-Host Disease	LBH589;methylprednisolone	SCRI Development Innovations, LLC	phase II	no	2013-02-13
NCT00985946	Study of Panobinostat in Patients With Neuroendocrine Tumors	neuroendocrine tumors	panobinostat (LBH589)	University of Wisconsin, Madison	phase II	yes	2019-12-09
NCT00936611	LBH589 in Relapsed or Relapsed and Refractory Waldenstrom's Macroglobulinemia	Waldenstrom's Macroglobulinemia	LBH589	Dana-Farber Cancer Institute	phase II	yes	2021-01-28
NCT00931762	A Study to Evaluate Safety and Efficacy of Panobinostat in Participants With Primary Myelofibrosis	primary myelofibrosis;Post-Polycythemia Vera;Post-Essential Thrombocytopenia	Panobinostat	Novartis AG	phase II	yes	2021-07-30
NCT00901147	Study of Bortezomib and Panobinostat in Treating Patients With Relapsed/Refractory Peripheral T-cell Lymphoma or NK/T-cell Lymphoma	Peripheral T-cell Lymphoma (Not Otherwise Specified);Angioimmunoblastic T-cell lymphoma;Extranodal NK/T-cell Lymphoma Nasal Type;Enteropathy- Type T-cell Lymphoma;Hepatosplenic T-cell Lymphoma;Anaplastic Large Cell Lymphoma (ALCL) (ALK-1 Negative);Relapsed ALCL (ALK-1 Positive) Post Autologous Transplant	panobinostat and bortezomib	Singapore General Hospital	phase II	yes	2014-06-27
NCT00880269	Efficacy and Safety of Panobinostat (LBH589) in Patients With Refractory de Novo or Secondary Acute Myelogenous Leukemia (AML)	Refractory Leukemia;Acute myelogenous leukemia	Panobinostat/LBH589	Novartis Pharmaceuticals	phase II	yes	2017-02-23
NCT00848523	Study of LBH589 (Panobinostat) to Treat Malignant Brain Tumors	Recurrent Malignant Gliomas	Panobinostat	Neurological Surgery, P.C.	phase II	no	2010-07-16
NCT00777335	Study of Panobinostat Monotherapy in Women With v-ERB-B2 Avian Erythroblastic Leukemia Viral Oncogene Homolog 2 (HER2) Positive Locally Recurrent or Metastatic Breast Cancer	Breast Cancer	Panobinostat - LBH589;Panobinostat - LBH589	Cancer International Research Group;Translational Research In Oncology	phase II	yes	2015-11-24
NCT00777049	Study of Panobinostat Monotherapy in Women With HER2-negative Locally Recurrent or Metastatic Breast Cancer	Breast Cancer	Panobinostat	Translational Research in Oncology	phase II	yes	2016-07-15
NCT00742027	Phase II Study of Oral Panobinostat in Adult Participants With Relapsed/Refractory Classical Hodgkin's Lymphoma	Classical Hodgkin's Lymphoma	Panobinostat	Novartis Pharmaceuticals	phase II	yes	2021-07-28
NCT00723203	Panobinostat in Treating Patients With Relapsed or Refractory Acute Lymphoblastic Leukemia or Acute Myeloid Leukemia	Leukemia	panobinostat;gene expression analysis;reverse transcriptase-polymerase chain reaction;laboratory biomarker analysis	City of Hope Medical Center	phase II	yes	2014-09-09
NCT00699296	Study of Oral LBH589 in Patients With Cutaneous T-cell Lymphoma and Adult T-cell Leukemia/Lymphoma	Cutaneous T-cell lymphoma;Leukemia-Lymphoma, Adult T-Cell	Panobinostat (LBH589)	Novartis Pharmaceuticals	phase II	no	2012-11-27
NCT00667862	Efficacy and Safety Study of Panobinostat in Participants With Metastatic Hormone Refractory Prostate Cancer	Prostate Cancer	Panobinostat	Novartis Pharmaceuticals	phase II	yes	2021-06-21
NCT00594230	LBH589 in Refractory Myelodysplastic Syndromes (MDS)	Myelodysplastic Syndromes (MDS)	Panobinostat	Sarah Cannon Research Institute	phase II	yes	2021-11-22
NCT00490776	Study of Oral LBH589 in Adult Participants With Refractory/Resistant Cutaneous T-Cell Lymphoma (CTCL)	Cutaneous T-cell lymphoma	Panobinostat	Novartis AG	phase II	yes	2021-08-18
NCT00425555	Study of Oral LBH589 in Adult Patients With Refractory Cutaneous T-Cell Lymphoma	Cutaneous T-cell lymphoma	Panobinostat	Novartis AG;Novartis Pharma AG	phase II	yes	2021-08-20
NCT04326764	Panobinostat Maintenance After HSCT fo High-risk AML and MDS	Acute Myeloid Leukaemia (AML);Myelodysplastic Syndromes (MDS)	Panobinostat	Johann Wolfgang Goethe-Universitat Frankfurt am Main	phase III	no	2023-02-16
NCT01034163	A Phase III Randomized, Double Blind, Placebo Controlled Multi-center Study of Panobinostat for Maintenance of Response in Patients With Hodgkin's Lymphoma (HL)	Hodgkin's Lymphoma	Panobinostat;Placebo	Novartis Pharmaceuticals	phase III	yes	2016-07-07
NCT01023308	Panobinostat or Placebo With Bortezomib and Dexamethasone in Patients With Relapsed Multiple Myeloma	multiple myeloma	Panobinostat;Bortezomib;dexamethasone;Placebo	Novartis Pharmaceuticals	phase III	yes	2020-03-17
NCT02386800	CINC424A2X01B Rollover Protocol	primary myelofibrosis;polycythemia vera;Graft versus host disease;Acute Myeloid Leukemia;thalassemia	ruxolitinib;panobinostat	Novartis AG;Novartis India;Novartis Pharma Services AG	phase Ⅳ	no	2023-06-15
NCT04150289	A Disease Registry Encompassing the Care Of Patients With Multiple Myeloma on Panobinostat	multiple myeloma	Farydak	zr Pharma & GmbH	Clinical stage unknown	no	2023-06-15
NCT02568943	An Expanded Treatment Protocol of Panobinostat in Combination Therapy for Relapsed, and Relapsed and Refractory Multiple Myeloma	multiple myeloma	Panobinostat	Novartis Pharmaceuticals	Clinical stage unknown	no	2020-04-08
NCT02204553	Expanded Treatment Prot of Panobinostat in Combo w/ Bortez and Dex in Pts w/ Relapsed and/or Refractory Multiple Myeloma	multiple myeloma	Panobinostat	Novartis Pharmaceuticals	Clinical stage unknown	no	2016-01-05

## Sheet: amsacrine 
Trial registration number	Test title	Indications	Drug name	Sponsor	phase	clinical trial results	last updated date
NCT05807932	Venetoclax in Addition to Sequential Conditioning With Fludarabine / Amsacrine / Ara-C (FLAMSA) + Treosulfan for Allogeneic Blood Stem Cell Transplantation in Patients With MDS, CMML or sAML	myelodysplastic syndromes;Secondary Acute Myeloid Leukemia;Chronic myelomonocytic leukemia	venetoclax;amsacrine;Ara-C;Tacrolimus;Mycophenolate mofetil	Heinrich Heine Universitat Dusseldorf	phase I/II	no	2023-04-11
NCT03765541	Dexamethasone in Refractory or First Relapsed Acute Myeloid Leukemia	Relapsed or Refractory Acute Myeloid Leukemia	dexamethasone;amsacrine;Cytarabine;Azacitidine	University of Toulouse	phase III	no	2022-08-18
NCT01324063	A Randomized Phase III Study of Intensive Consolidation With High Dose Cytosine Arabinoside in Acute Myelogenous Leukemia (AML-8B)	Leukemia	sargramostim;amsacrine;Cytarabine;Daunorubicin Hydrochloride;quality-of-life assessment	European Organisation for Research and Treatment of Cancer - EORTC	phase III	yes	2012-07-16
NCT01228331	Clofarabine or High-Dose Cytarabine and Pegaspargase in Children With ALL	Leukemia	amsacrine;clofarabine;Cyclophosphamide;Cytarabine;Daunorubicin Hydrochloride;dexamethasone;Doxorubicin Hydrochloride;Etoposide Phosphate;Mercaptopurine;Methotrexate;methylprednisolone;pegaspargase;Thioguanine;Vincristine Sulfate;Whole-brain radiation therapy	Universitätsklinikum Hamburg-Eppendorf	phase II/III	no	2022-05-17
NCT00840684	Laromustine, Daunorubicin, and Cytarabine in Treating Patients With Acute Myeloid Leukemia	Leukemia	amsacrine;busulfan;Cytarabine;Daunorubicin Hydrochloride;laromustine;melphalan;Mitoxantrone Hydrochloride;allogeneic hematopoietic stem cell transplantation;autologous hematopoietic stem cell transplantation	Institut Paoli-Calmettes	phase I/II	no	2011-05-13
NCT00180102	AML2003 - Standard-Therapy vs Intensified Therapy for Adult Acute Myeloid Leukemia Patients <= 60 Years	Leukemia, Nonlymphocytic, Acute	Cytarabine vs. Cytarabine+Amsacrine+Mitoxantrone;early allogeneic PBSCT within induction therapy;autologous PBSCT	Technische Universität Dresden	phase Ⅳ	yes	2009-12-24
NCT00002719	Combination Chemotherapy With or Without G-CSF in Treating Older Patients With Acute Myeloid Leukemia	Leukemia;neutropenia	filgrastim;amsacrine;carmustine;Cytarabine;Etoposide;idarubicin;Mitoxantrone Hydrochloride;peripheral blood stem cell transplantation	European Organisation for Research and Treatment of Cancer - EORTC	phase III	yes	2012-07-02
NCT00003436	Combination Chemotherapy With or Without Bone Marrow Transplantation in Treating Children With Acute Myeloid Leukemia	Leukemia;myelodysplastic syndromes	amsacrine;asparaginase;Cytarabine;Daunorubicin Hydrochloride;Etoposide;Methotrexate;Mitoxantrone Hydrochloride;therapeutic hydrocortisone;allogeneic bone marrow transplantation	Medical Research Council	phase III	no	2013-12-04
NCT00002658	Combination Chemotherapy, Biological Therapy, and Bone Marrow Transplantation in Treating Patients With Acute Myeloid Leukemia	Leukemia;neutropenia	filgrastim;amsacrine;Cyclophosphamide;Cytarabine;Daunorubicin Hydrochloride;Etoposide;idarubicin;Mitoxantrone Hydrochloride;thioguanine;Tretinoin;allogeneic bone marrow transplantation;autologous bone marrow transplantation;peripheral blood stem cell transplantation;radiation therapy	Medical Research Council	phase III	yes	2013-12-19

## Sheet: vorinostat
Trial registration number	Test title	Indications	Drug name	Sponsor	phase	clinical trial results	last updated date
NCT05848687	TINI 2: Total Therapy for Infants With Acute Lymphoblastic Leukemia II	Lymphoblastic leukemia	dexamethasone;mitoxantrone;PEG asparaginase;Bortezomib;Vorinostat;Mercaptopurine;Methotrexate;blinatumomab;Ziftomenib	Stanford University	phase I/II	no	2023-05-08
NCT05756660	Sodium Thiosulfate Otoprotection During Salvage Cisplatin Therapy	Ototoxicity, Drug-Induced	Sodium Thiosulfate	Cincinnati Children's Hospital Medical Center	phase 0	no	2023-03-08
NCT05700630	Ph1 Study of FT538 Alone and With Vorinostat for Persistent Low-Level HIV Viremia	HIV-1-infection;ART;Cd4+ Lymphocyte Deficiency;Lymphoid Tissue; Infection;Interleukin	FT538;Vorinostat	Masonic Cancer Center	phase I	no	2023-08-02
NCT05608369	Vorinostat in Combination With Chemoradiation in Locally Advanced HPV Negative HNSCC	HPV-Related Squamous Cell Carcinoma;Squamous Cell Carcinoma of the Oral Cavity;Squamous Cell Carcinoma of the Larynx;Squamous Cell Carcinoma of the Oropharynx;Squamous Cell Carcinoma of the Hypopharynx	Cisplatin;Radiation therapy;Vorinostat	Case Comprehensive Cancer Center	phase II	no	2023-06-08
NCT05317403	Venetoclax to Augment Epigenetic Modification and Chemotherapy	Acute Myeloid Leukemia, in Relapse;Acute Myeloid Leukemia Refractory	venetoclax;Azacitadine;Vorinostat;Cytarabine;fludarabine;filgrastim	Medical College of Wisconsin	phase I	no	2023-05-01
NCT04357873	Efficacy of Immunotherapy Plus a Drug in Patients With Progressive Advanced Mucosal Cancer of Different Locations	Squamous Cell Lung Cancer;Vulvar Cancer;Penile Cancer;Cervix Cancer;Head and Neck Squamous Cell Carcinoma;Anal Cancer	pembrolizumab; vorinostat	The UNICANCER Group	phase II	no	2023-01-05
NCT04339751	Effect of Vorinostat on ACTH Producing Pituitary Adenomas in Cushing s Disease	Cushing's Disease	Vorinostat	National Institute of Neurological Disorders and Stroke	phase II	no	2023-09-07
NCT04308330	Vorinostat in Combination With Chemotherapy in Relapsed/Refractory Solid Tumors and CNS Malignancies	Ewing sarcoma;rhabdomyosarcoma;Wilms Tumor;neuroblastoma;hepatoblastoma;Germ Cell Tumor	Vorinostat	New York Medical College	phase I	no	2022-10-25
NCT04220008	Vorinostat and Combination Chemotherapy Before Donor Stem Cell Transplantation for the Treatment of Relapsed Aggressive B-cell or T-cell Non-Hodgkin Lymphoma	Recurrent Aggressive Non-Hodgkin Lymphoma;Recurrent B-Cell Non-Hodgkin Lymphoma;Recurrent Burkitt Lymphoma;Recurrent Diffuse Large B-Cell Lymphoma;Recurrent High Grade B-Cell Lymphoma;Recurrent T-Cell Non-Hodgkin Lymphoma;Recurrent Transformed B-Cell Non-Hodgkin Lymphoma	Allogeneic Hematopoietic Stem Cell Transplantation;busulfan;clofarabine;Cyclophosphamide;gemcitabine;Mycophenolate mofetil;rituximab;Tacrolimus;Vorinostat	MD Anderson Cancer Center	phase II	no	2023-02-27
NCT04190056	Pembrolizumab and Tamoxifen With or Without Vorinostat for the Treatment of Estrogen Receptor Positive Breast Cancer	Anatomic Stage IV Breast Cancer AJCC v8;Prognostic Stage IV Breast Cancer AJCC v8	pembrolizumab;tamoxifen;Vorinostat	University of California San Francisco	phase II	yes	2023-08-31
NCT03894826	Voronistat in Pediatric Patients With Drug Resistant Epilepsy	Refractory Epilepsy	Vorinostat 100 MG	University of Calgary	phase II	yes	2019-03-29
NCT03878524	Serial Measurements of Molecular and Architectural Responses to Therapy (SMMART) PRIME Trial	Accelerated Phase Chronic Myelogenous Leukemia, BCR-ABL1 Positive;Anatomic Stage IV Breast Cancer AJCC v8;Anemia;Ann Arbor Stage III Hodgkin Lymphoma;Ann Arbor Stage III Non-Hodgkin Lymphoma;Ann Arbor Stage IV Hodgkin Lymphoma;Ann Arbor Stage IV Non-Hodgkin Lymphoma;Atypical Chronic Myeloid Leukemia, BCR-ABL1 Negative;Blast Phase Chronic Myelogenous Leukemia, BCR-ABL1 Positive;Castration-Resistan…	abemaciclib;abiraterone;afatinib;bevacizumab;bicalutamide;Biospecimen Collection;Bortezomib;cabazitaxel;cabozantinib;capecitabine;Carboplatin;Celecoxib;cobimetinib;Copanlisib;dabrafenib;dacomitinib;darolutamide;dasatinib;Doxorubicin;durvalumab;enasidenib;entrectinib;enzalutamide;erlotinib;everolimus;Fluorouracil;idelalisib;imatinib;ipilimumab;Lenvatinib;Leucovorin;lorlatinib;losartan;Nab-paclitax…	OHSU Knight Cancer Institute	phase I	no	2023-05-22
NCT03843528	Vorinostat Dose-escalation After Allogeneic Hematopoietic Cell Transplantation	Acute Myeloid Leukemia;myelodysplastic syndromes;Mixed Phenotype Acute Leukemia;juvenile myelomonocytic leukemia	Vorinostat;Azacitidine Injection	Johns Hopkins All Children's Hospital Inc	phase I	no	2023-05-19
NCT03842696	Vorinostat for Graft vs Host Disease Prevention in Children, Adolescents and Young Adults Undergoing Allogeneic Blood and Marrow Transplantation	Hematologic Diseases;Acute Leukemia in Remission;Chronic Myelogenous Leukemia - Chronic Phase;Chronic Myelogenous Leukemia, Accelerated Phase;Chronic Myelogenous Leukemia, Blastic Phase;myelodysplastic syndromes;Mantle cell lymphoma;Follicular Lymphoma;Diffuse Large B Cell Lymphoma;Non Hodgkin Lymphoma;Graft Vs Host Disease;Graft-versus-host-disease	Vorinostat;Blood and Marrow Transplant (BMT);Tacrolimus (or cyclosporine);Methotrexate;Mycophenolate Mofetil (MMF);Cyclophosphamide	University of Michigan Rogel Cancer Center	phase I/II	no	2023-04-27
NCT03803605	Study to Assess Safety and Activity of Combination Therapy of VRC07-523LS and Vorinostat on HIV-infected Persons	HIV-1 infection	VRC07-523LS;Vorinostat (VOR)	University of North Carolina Greensboro	phase I	yes	2021-12-02
NCT03742245	Olaparib in Combination With Vorinostat in Patients With Relapsed/Refractory and/or Metastatic Breast Cancer	Breast Cancer Metastatic;Breast Cancer	olaparib;Vorinostat	The Methodist Hospital System	phase I	no	2022-08-08
NCT03713320	SOLAR: Efficacy and Safety of Cobomarsen (MRG-106) vs. Active Comparator in Subjects With Mycosis Fungoides	Cutaneous T-Cell Lymphoma/Mycosis Fungoides	cobomarsen;Vorinostat	Viridian Therapeutics Inc	phase II	yes	2022-04-08
NCT03561259	A Study of Therapeutic Iobenguane (131-I) and Vorinostat for Recurrent or Progressive High-Risk Neuroblastoma Subjects	neuroblastoma;Neuroectodermal Tumors;Neoplasms	131I-MIBG;131-MIBG + Vorinostat	Jubilant Draximage Inc	phase II	no	2023-02-16
NCT03509207	Vorinostat (SAHA) in Uterine Sarcoma	leiomyosarcoma;Endometrial Stromal Tumors;Carcinosarcomas Uterine	Vorinostat Oral Capsule	Medical University of Graz	phase II	yes	2020-08-04
NCT03426891	Pembrolizumab and Vorinostat Combined With Temozolomide for Newly Diagnosed Glioblastoma	glioblastoma;Brain tumor;GBM	pembrolizumab;Vorinostat;Temozolomide;Radiotherapy	H Lee Moffitt Cancer Center and Research Institute	phase I	no	2023-06-22
NCT03382834	Selective Estrogen Receptor Modulators to Enhance the Efficacy of Viral Reactivation With Histone Deacetylase Inhibitors	HIV Infections	tamoxifen;Vorinostat;Antiretroviral drugs	National Institute of Allergy and Infectious Diseases	phase II	yes	2023-08-21
NCT03332667	MIBG With Dinutuximab +/- Vorinostat	neuroblastoma	131I-MIBG;dinutuximab;Vorinostat;sargramostim;Potassium Iodide	New Approaches to Neuroblastoma Therapy Consortium	phase I	no	2023-08-18
NCT03263936	Epigenetic Reprogramming in Relapse/Refractory AML	Acute myelogenous leukemia	decitabine;Vorinostat;Filgrastim (G-CSF);fludarabine;Cytarabine	Therapeutic Advances in Childhood Leukemia Consortium	phase I	no	2022-06-24
NCT03263533	HDAC Inhibitor Augmentation to Clozapine	schizophrenia	Vorinostat Oral Capsule Group 1;Vorinostat Oral Capsule Group 2	Virginia Commonwealth University	phase 0	no	2019-02-22
NCT03259503	Olaparib and High-Dose Chemotherapy in Treating Patients With Relapsed or Refractory Lymphomas Undergoing Stem Cell Transplant	Recurrent Diffuse Large B-Cell Lymphoma;Recurrent T-Cell Non-Hodgkin Lymphoma;Refractory Diffuse Large B-Cell Lymphoma;Refractory Hodgkin Lymphoma;Refractory T-Cell Non-Hodgkin Lymphoma	busulfan;gemcitabine;melphalan;olaparib;Peripheral Blood Stem Cell Transplantation;Pharmacokinetic Study;rituximab;Vorinostat	MD Anderson Cancer Center	phase I	no	2023-08-31
NCT03212989	Study to Evaluate Effects of Vorinostat and HXTC on Persistent HIV-1 Infection in HIV-Infected Subjects Started on Antiretroviral Therapy (ART)	HIV-1 infection	Vorinostat;HXTC	University of North Carolina	phase I	yes	2023-05-12
NCT03198559	Combination Latency Reversal With High Dose Disulfiram Plus Vorinostat in HIV-infected Individuals on ART	HIV Infections	Disulfiram, (National Drug Code) NDC 0378-4141-01;Vorinostat, NDC 00006-0568-40	University of Melbourne	phase I/II	no	2021-11-04
NCT03167437	An Open-Label, Proof of Consent Study of Vorinostat for the Treatment of Mdoerate-to-Severe Crohn s Disease and Maintenance Therapy With Ustekinumab	Crohn's Disease	Vorinostat;ustekinumab	National Institute of Allergy and Infectious Diseases	phase I/II	no	2022-12-12
NCT03150329	Pembrolizumab and Vorinostat in Treating Patients With Relapsed or Refractory Diffuse Large B-Cell Lymphoma, Follicular Lymphoma, or Hodgkin Lymphoma	Grade 3b Follicular Lymphoma;Recurrent B-Cell Lymphoma, Unclassifiable, With Features Intermediate Between Diffuse Large B-Cell Lymphoma and Classic Hodgkin Lymphoma;Recurrent Classic Hodgkin Lymphoma;Recurrent Diffuse Large B-Cell Lymphoma;Recurrent Follicular Lymphoma;Recurrent Grade 1 Follicular Lymphoma;Recurrent Grade 2 Follicular Lymphoma;Recurrent Grade 3a Follicular Lymphoma;Recurrent Pri…	Laboratory Biomarker Analysis;pembrolizumab;Vorinostat	City of Hope Medical Center	phase I	no	2023-01-05
NCT03117751	Total Therapy XVII for Newly Diagnosed Patients With Acute Lymphoblastic Leukemia and Lymphoma	acute lymphoblastic leukemia;Acute Lymphoblastic Lymphoma	Prednisone;vincristine;Daunorubicin;pegaspargase;Erwinase®;Cyclophosphamide;Cytarabine;Mercaptopurine;dasatinib;Methotrexate;blinatumomab;ruxolitinib;Bortezomib;dexamethasone;Doxorubicin;Etoposide;clofarabine;Vorinostat;Idarubicin;nelarabine;Thioguanine;Asparaginase Erwinia chrysanthemi (recombinant)-rywn;calaspargase pegol	St Jude Children's Research Hospital	phase II/III	no	2023-05-25
NCT03056495	Clinical Trial to Determine Tolerable Dosis of Vorinostat in Patients With Mild Alzheimer Disease	Alzheimer disease	N-hydroxy-N'-phenyl-octanediamide (Vorinostat)	German Center for Neurodegenerative Diseases (DZNE)	phase I	no	2019-08-01
NCT03050450	Study of Lenalidomide With Vorinostat in Pediatric Patients With High Grade or Progressive CNS Tumors	Central Nervous System Tumors	25 mg/m2 Lenalidomide (Revlimid®) and 180 mg/m2 Vorinostat (Zolinza®);50 mg/m2 Lenalidomide (Revlimid®) and 180 mg/m2 Vorinostat (Zolinza®);100 mg/m2 Lenalidomide (Revlimid®) and 180 mg/m2 Vorinostat (Zolinza®);150 mg/m2 Lenalidomide (Revlimid®) and 180 mg/m2 Vorinostat (Zolinza®);150 mg/m2 Lenalidomide (Revlimid®) and 230 mg/m2 Vorinostat (Zolinza®)	Johns Hopkins All Children's Hospital	phase I	yes	2021-04-05
NCT03022565	Vorinostat in Patients With Class 2 High Risk Uveal Melanoma	Uveal melanoma	Vorinostat	University of Miami	phase 0	no	2020-02-06
NCT02943642	Safety and Effectiveness of A-dmDT390-bisFv(UCHT1) Fusion Protein in Subjects With Mycosis Fungoides	mycosis fungoides	A-dmDT390-bisFv;Vorinostat	Angimmune LLC	phase II	yes	2016-10-25
NCT02836548	HDAC Inhibitor Vorinostat in Resistant BRAF V600 Mutated Advanced Melanoma	melanoma;Skin Neoplasms	Vorinostat	The Netherlands Cancer Institute	phase I/II	yes	2018-10-17
NCT02707900	Pilot Trial of the Effect of Vorinostat and AGS-004 on Persistent HIV-1 Infection	HIV-1 infection	Vorinostat;AGS-004	University of North Carolina, Chapel Hill	phase I	no	2019-10-07
NCT02638090	Pembro and Vorinostat for Patients With Stage IV Non-small Cell Lung Cancer (NSCLC)	lung cancer;Non-small Cell Lung Cancer	Vorinostat;pembrolizumab	H Lee Moffitt Cancer Center and Research Institute	phase I/II	no	2023-04-18
NCT02619253	Phase I/Ib Study of Pembrolizumab With Vorinostat for Patients With Advanced Renal or Urothelial Cell Carcinoma	renal cell carcinoma;Urinary Bladder Neoplasms	pembrolizumab;Vorinostat	Indiana University School of Medicine	phase I	no	2023-04-24
NCT02589145	Lenalidomide Combined With Vorinostat/Gemcitabine/Busulfan/Melphalan With Autologous Stem-Cell Transplantation in Diffuse Large B-Cell Lymphoma of the ABC Subtype	Lymphoma	lenalidomide;Vorinostat;gemcitabine;busulfan;melphalan;rituximab;dexamethasone;Caphosol;glutamine;Pyridoxine;Enoxaparin;Stem Cell Transplant;palifermin	M.D. Anderson Cancer Center	phase I/II	yes	2019-12-13
NCT02559778	Pediatric Precision Laboratory Advanced Neuroblastoma Therapy	neuroblastoma	ceritinib;dasatinib;sorafenib;vorinostat;DFMO	Wake Forest University Health Sciences, US	phase II	no	2023-06-06
NCT02553460	Total Therapy for Infants With Acute Lymphoblastic Leukemia (ALL) I	acute lymphoblastic leukemia	ITMHA;dexamethasone;mitoxantrone;pegaspargase;Asparaginase Erwinia Chrysanthemi;Bortezomib;Vorinostat;Cyclophosphamide;Mercaptopurine;Methotrexate;leucovorin calcium;Cytarabine;Etoposide;vincristine	St Jude Children's Research Hospital	phase I/II	yes	2023-06-07
NCT02538510	Pembrolizumab and Vorinostat in Treating Patients With Recurrent Squamous Cell Head and Neck Cancer or Salivary Gland Cancer That Is Metastatic and/or Cannot Be Removed by Surgery	Head and Neck Squamous Cell Carcinoma;Recurrent Nasal Cavity and Paranasal Sinus Squamous Cell Carcinoma;Recurrent Nasopharynx Carcinoma;Recurrent Salivary Gland Carcinoma;Squamous Cell Carcinoma Metastatic in the Neck With Occult Primary;Stage III Major Salivary Gland Carcinoma;Stage III Nasal Cavity and Paranasal Sinus Squamous Cell Carcinoma;Stage III Nasopharyngeal Carcinoma;Stage IV Nasophar…	Laboratory Biomarker Analysis;pembrolizumab;Vorinostat	University of Washington	phase I/II	yes	2023-03-14
NCT02475915	Efficacy of VHM After Treatment Interruption in Subjects Initiating ART During Acute HIV Infection	Acute HIV Infection	Vorinostat;hydroxychloroquine;maraviroc;Tenofovir;emtricitabine;Efavirenz;darunavir	South East Asia Research Collaboration with Hawaii	phase I/II	no	2023-06-22
NCT02420613	Vorinostat and Temsirolimus With or Without Radiation Therapy in Treating Younger Patients With Newly Diagnosed or Progressive Diffuse Intrinsic Pontine Glioma	Diffuse Intrinsic Pontine Glioma	Radiation Therapy;temsirolimus;Vorinostat	MD Anderson Cancer Center	phase I	no	2023-08-14
NCT02419755	Bortezomib and Vorinostat in Younger Patients With Refractory or Relapsed MLL Rearranged Hematologic Malignancies	Mixed Lineage Acute Leukemia;Acute Myeloid Leukemia;Acute Lymphoid Leukemia	Bortezomib;Vorinostat;mitoxantrone;Cytarabine;Methotrexate;Hydrocortisone;Peg-L-Asparaginase;Erwinia L-Asparaginase;dexamethasone;Mercaptopurine;Doxorubicin	St. Jude Children's Research Hospital	phase II	yes	2018-03-07
NCT02412475	Epigenetic Reprogramming in Relapse AML	Leukemia, Acute Myeloid	decitabine;Vorinostat;fludarabine;Cytarabine;filgrastim;Cytarabine;sorafenib	Michael Burke	phase I	yes	2019-01-24
NCT02409134	Cognitive Function and Patient-Reported Quality of Life Outcomes Investigation in Patients Taking Vorinostat	Quality of Life;Graft-vs-Host Disease	—	Sung Choi, M.D.	Clinical stage unknown	yes	2018-06-14
NCT02395627	Reversing Therapy Resistance With Epigenetic-Immune Modification	Breast Neoplasms	tamoxifen;Vorinostat;pembrolizumab	University of California, San Francisco	phase II	yes	2020-07-07
NCT02349867	Neoadjuvant Chemotherapy Followed by Radiation Therapy and Gemcitabine/Sorafenib/Vorinostat in Pancreatic Cancer	Pancreatic Adenocarcinoma;Stage IA Pancreatic Cancer;Stage IB Pancreatic Cancer;Stage IIA Pancreatic Cancer;Stage IIB Pancreatic Cancer;Stage III Pancreatic Cancer;Recurrent Pancreatic Carcinoma	gemcitabine;sorafenib;Vorinostat;3-Dimensional Conformal Radiation Therapy;Intensity-Modulated Radiation Therapy;RosetteSep;DEPfff	Virginia Commonwealth University	phase I	yes	2022-09-19
NCT02336074	Research In Viral Eradication of HIV Reservoirs	HIV	Combination Antiretroviral Therapy (cART);raltegravir;Vorinostat;ChAdV63.HIVconsv (ChAd);MVA.HIVconsv (MVA)	Imperial College London	phase II	yes	2021-09-20
NCT02316340	Vorinostat Plus Hydroxychloroquine Versus Regorafenib in Colorectal Cancer	Colorectal Cancer	Vorinostat;hydroxychloroquine;regorafenib	University of Texas Health Science Center San Antonio	phase II	yes	2020-04-10
NCT02151721	Phase I of Vorinostat-Iressa Combined Therapy on Resistance by BIM Polymorphysim in EGFR Mutant Lung Cancer	Non-Small-Cell Lung Carcinoma	Vorinostat, gefitinib	Kanazawa University	phase I	no	2018-02-05
NCT02124083	Phase 1/2 Study of Vorinostat Therapy in Niemann-Pick Disease, Type C1	Neimann-Pick Disease	Vorinostat	Eunice Kennedy Shriver National Institute of Child Health and Human Development (NICHD)	phase I/II	yes	2018-02-22
NCT02108002	Effect of Vorinostat on Nervous System Hemangioblastomas in Von Hippel-Lindau Disease (Missense Mutation Only)	Von Hippel-Lindau Disease	Vorinostat	National Institute of Neurological Disorders and Stroke	phase I	no	2018-09-14
NCT02083250	Fludarabine Phosphate, Clofarabine, and Busulfan With Vorinostat in Treating Patients With Acute Leukemia in Remission or Relapse Undergoing Donor Stem Cell Transplant	Acute Lymphoblastic Leukemia in Remission;Acute Myeloid Leukemia in Remission;Allogeneic Hematopoietic Stem Cell Transplantation Recipient;Myelodysplastic syndrome;Previously Treated Myelodysplastic Syndrome;Recurrent Acute Lymphoblastic Leukemia;Recurrent Acute Myeloid Leukemia	Allogeneic Bone Marrow Transplantation;Allogeneic Hematopoietic Stem Cell Transplantation;Anti-Thymocyte Globulin;busulfan;clofarabine;Fludarabine Phosphate;Peripheral Blood Stem Cell Transplantation;Pharmacological Study;Vorinostat	MD Anderson Cancer Center	phase I	no	2022-01-06
NCT02042989	MLN9708 and Vorinostat in Patients With Advanced p53 Mutant Malignancies	Advanced Cancers	MLN9708;Vorinostat	MD Anderson Cancer Center	phase I	no	2022-07-11
NCT02035137	131I-MIBG Alone VS. 131I-MIBG With Vincristine and Irinotecan VS131I-MIBG With Vorinostat	neuroblastoma	131I-MIBG;vincristine;irinotecan;Vorinostat	New Approaches to Neuroblastoma Therapy Consortium	phase II	yes	2022-06-08
NCT01983969	Aza-SAHA-GBM With AutoSCT for Refractory Lymphoma	Advanced Cancers;Lymphoma	Azacitidine;Vorinostat;gemcitabine;busulfan;melphalan;dexamethasone;Caphosol;glutamine;Pyridoxine;rituximab	M.D. Anderson Cancer Center	phase I/II	yes	2020-01-27
NCT01879085	Study of Vorinostat in Combination With Gemcitabine and Docetaxel in Advanced Sarcoma	Sarcoma	docetaxel;gemcitabine;Vorinostat;pegfilgrastim	University of Pittsburgh	phase I/II	yes	2022-09-21
NCT01838187	Expanded Access Protocol Using 131I-MIBG Therapy +/- Vorinostat for Refractory Neuroblastoma, Pheochromocytoma, or Paraganglioma	neuroblastoma;pheochromocytoma;Paraganglioma	I-131 MIBG;Vorinostat	Cincinnati Children's Hospital Medical Center	Clinical stage unknown	no	2023-08-18
NCT01802333	Cytarabine and Daunorubicin Hydrochloride or Idarubicin and Cytarabine With or Without Vorinostat in Treating Younger Patients With Previously Untreated Acute Myeloid Leukemia	Acute Myeloid Leukemia;Untreated Adult Acute Myeloid Leukemia	Allogeneic Hematopoietic Stem Cell Transplantation;Cytarabine;Daunorubicin Hydrochloride;Idarubicin;Laboratory Biomarker Analysis;Vorinostat	National Cancer Institute (NCI)	phase III	yes	2018-12-19
NCT01801670	Impact of Vorinostat on Pruritus Signaling Pathways - Merck Study	Pruritus	Biopsy;Blood	Boston University	Clinical stage unknown	no	2015-01-27
NCT01790568	Vorinostat Plus Tacrolimus & Methotrexate to Prevent Graft vs Host Disease Following Unrelated Stem Cell Transplant	Graft vs Host Disease;Hematologic Neoplasms;Non-Neoplastic Hematologic and Lymphocytic Disorder	Vorinostat;Tacrolimus;Methotrexate	University of Michigan Rogel Cancer Center	phase II	yes	2018-08-13
NCT01789255	Vorinostat, Tacrolimus, and Methotrexate in Preventing GVHD After Stem Cell Transplant in Patients With Hematological Malignancies	Accelerated Phase Chronic Myelogenous Leukemia;Adult Acute Myeloid Leukemia in Remission;Adult Acute Myeloid Leukemia With 11q23 (MLL) Abnormalities;Adult Acute Myeloid Leukemia With Del(5q);Adult Acute Myeloid Leukemia With Inv(16)(p13;q22);Adult Acute Myeloid Leukemia With t(15;17)(q22;q12);Adult Acute Myeloid Leukemia With t(16;16)(p13;q22);Adult Acute Myeloid Leukemia With t(8;21)(q22;q22);Ad…	vorinostat;Tacrolimus;cyclosporine;Methotrexate;laboratory biomarker analysis;pharmacological study	National Cancer Institute (NCI)	phase II	yes	2018-07-24
NCT01748240	Addition of Vorinostat to Azacitidine in Higher Risk MDS a Phase II add-on Study in Patients With Azacitidine Failure	Myelodysplastic syndrome	Azacitidine and oral vorinostat	Groupe Francophone des Myelodysplasies	phase II	yes	2019-06-04
NCT01738646	Ph II SAHA and Bevacizumab for Recurrent Malignant Glioma Patients	Recurrent Glioblastoma Multiforme;Malignant Glioma;Adult Brain Tumor	Vorinostat;bevacizumab	Duke University	phase II	yes	2017-03-06
NCT01728805	Study of KW-0761 Versus Vorinostat in Relapsed/Refractory CTCL	Cutaneous T-cell lymphoma	KW-0761;Vorinostat	Kyowa Kirin International plc;Kyowa Kirin Pharmaceutical Research Inc	phase III	yes	2022-07-28
NCT01720875	Vorinostat, Bortezomib and Dexamethasone in Multiple Myeloma (MUKFour)	multiple myeloma	Vorinostat Velcade Dexamethasone	Merck Sharp & Dohme Corp;University of Leeds	phase II	yes	2021-08-16
NCT01720602	Vorinostat in Treating Patients With Stage IV Breast Cancer Receiving Hormone Therapy	Male Breast Cancer;Recurrent Breast Cancer;Stage IV Breast Cancer	vorinostat;anastrozole;letrozole;Exemestane;positron emission tomography;F-18 16 alpha-fluoroestradiol;fludeoxyglucose F 18;laboratory biomarker analysis	University of Washington	Clinical stage unknown	yes	2020-01-07
NCT01695057	Vorinostat Before Surgery in Treating Patients With Triple-Negative Breast Cancer	Stage II Breast Cancer;Stage IIIA Breast Cancer;Triple-negative Breast Cancer	vorinostat;therapeutic conventional surgery;laboratory biomarker analysis	University of Southern California	Clinical stage unknown	no	2014-01-28
NCT01617226	Randomised Study of Azacitidine Versus Azacitidine With Vorinostat in Patients With AML or High Risk MDS	Leukemia, Myeloid, Acute	Azacitidine;Vorinostat	The University of Birmingham	phase II	no	2021-05-05
NCT01608139	Study of Curcumin, Vorinostat, and Sorafenib	Advanced Cancers	Curcumin;sorafenib;Vorinostat	M.D. Anderson Cancer Center	phase I	no	2012-10-19
NCT01600742	Vorinostat and Concurrent Whole Brain Radiotherapy for Brain Metastasis	Brain Metastasis	Vorinostat;Placebo	National Taiwan University Hospital	phase II	no	2014-01-09
NCT01593670	Decitabine and Vorinostat Conditioning Followed by CD3-/CD19- NK Cells Infusion for High Risk Myelodysplastic Syndromes	Myelodysplastic syndrome	decitabine;Vorinostat;Interleukin-2;Natural killer (NK) cells	Masonic Cancer Center, University of Minnesota	phase II	yes	2019-05-21
NCT01587352	Vorinostat in Treating Patients With Metastatic Melanoma of the Eye	Metastatic Uveal Melanoma;Stage IV Uveal Melanoma AJCC v7	Laboratory Biomarker Analysis;Vorinostat	National Cancer Institute	phase II	no	2023-02-16
NCT01578343	Vorinostat Plus FND in Relapsed or Refractory Mantle Cell Lymphoma	Mantle cell lymphoma	Fludarabine, Mitoxantrone, Dexamethasone, Vorinostat	Samsung Medical Center	phase II	no	2016-04-15
NCT01567709	Alisertib in Combination With Vorinostat in Treating Patients With Relapsed or Recurrent Hodgkin Lymphoma, B-Cell Non-Hodgkin Lymphoma, or Peripheral T-Cell Lymphoma	Adult B Acute Lymphoblastic Leukemia;Adult T Acute Lymphoblastic Leukemia;Anaplastic large cell lymphoma;Angioimmunoblastic T-cell lymphoma;chronic lymphocytic leukemia;Extranodal Marginal Zone Lymphoma of Mucosa-Associated Lymphoid Tissue;Hepatosplenic T-Cell Lymphoma;Intraocular Lymphoma;Lymphomatous Involvement of Non-Cutaneous Extranodal Site;Mature T-Cell and NK-Cell Non-Hodgkin Lymphoma;Nod…	alisertib;Laboratory Biomarker Analysis;Pharmacological Study;Vorinostat	National Cancer Institute (NCI)	phase I	yes	2018-04-11
NCT01554852	Use of Thalidomide, Lenalidomide, Carfilzomib, Bortezomib and Vorinostat in the Initial Treatment of Newly Diagnosed Multiple Myeloma Patients	multiple myeloma	Induction (intensive pathway) - cyclophosphamide, lenalidomide, & dexamethasone (CRD) regimen;Induction (intensive pathway) - cyclophosphamide, thalidomide, & dexamethasone (CTD) regimen;Induction (intensive pathway) - carfilzomib, cyclophosphamide, lenalidomide, & dexamethasone (CCRD) regimen;Induction (non-intensive pathway) - cyclophosphamide, lenalidomide, & dexamethasone attenuated (CRDa) re…	Cancer Research UK;University of Leeds	phase III	yes	2018-06-11
NCT01550224	Temozolomide Plus Vorinostat in Relapse/Refractory Acute Myeloid Leukemia (AML)	Acute Myeloid Leukemia With 11q23-abnormality in Relapse	Temozolomide;Vorinostat	Steven E. Coutre	phase II	yes	2018-08-09
NCT01534260	Phase I/II Study of Combination of Sorafenib, Vorinostat, and Bortezomib for the Treatment of Acute Myeloid Leukemia With Complex- or Poor-risk (Monosomy 5/7) Cytogenetics or FLT3-ITD Positive Genotype	Acute Myeloid Leukemia	sorafenib, vorinostat and bortezomib	Hamid Sayar	phase I/II	yes	2018-08-17
NCT01522976	Azacitidine With or Without Lenalidomide or Vorinostat in Treating Patients With Higher-Risk Myelodysplastic Syndromes or Chronic Myelomonocytic Leukemia	Chronic myelomonocytic leukemia;Chronic Myelomonocytic Leukemia-1;Chronic Myelomonocytic Leukemia-2;Myelodysplastic syndrome;Myelodysplastic Syndrome With Excess Blasts;Myelodysplastic Syndrome With Excess Blasts-1;Myelodysplastic Syndrome/Acute Myeloid Leukemia	Azacitidine;Laboratory Biomarker Analysis;lenalidomide;Vorinostat	National Cancer Institute	phase II	yes	2023-08-16
NCT01502085	Vorinostat,Lenalinomide and Dexamethasone in Multiple Myeloma Refractory to Previous Lenalinomide Containing Regimens	multiple myeloma	Vorinostat, Lenalinomide and Dexamethasone	Hackensack Meridian Health	phase I/II	yes	2022-01-21
NCT01501370	Vorinostat Plus Lenalidomide and Dexamethasone or Lenalidomide Plus Dexamethasone in Multiple Myeloma Patients Who Experience Biochemical Relapse During Lenalidomide Maintenance Therapy	multiple myeloma	Vorinostat;lenalidomide;dexamethasone;lenalidomide;dexamethasone	Tiziana Marangon	phase II	no	2016-05-10
NCT01500538	A Pilot Study of Oral Vorinostat Plus Oral Eltrombopag Support in Patients With Lymphoma (VEIL)	Follicular Lymphoma;Marginal Zone Lymphoma;Mantle cell lymphoma	Eltrombopag and Vorinostat	Peter MacCallum Cancer Centre, Australia	phase II	no	2016-02-15
NCT01492881	Study of Vorinostat With Doxil and Bortezomib for Patients With Relapsed/Refractory Multiple Myeloma	multiple myeloma	Vorinostat;Bortezomib;pegylated liposomal doxorubicin	UNC Lineberger Comprehensive Cancer Center	phase II	no	2012-05-11
NCT01483690	A Pilot Study of Decitabine and Vorinostat With Chemotherapy for Relapsed ALL	acute lymphoblastic leukemia;Precursor B-Cell Lymphoblastic Leukemia;Precursor T-Cell Lymphoblastic Leukemia	decitabine;Vorinostat;vincristine;dexamethasone;mitoxantrone;pegaspargase;Methotrexate	Therapeutic Advances in Childhood Leukemia Consortium	phase I/II	yes	2020-10-27
NCT01422499	Vorinostat in Children	Children With Relapsed Solid Tumor, Lymphoma or Leukemia	zolinza/vorinostat	National Center for Tumor Diseases, Heidelberg	phase I/II	yes	2018-04-11
NCT01421173	Vorinostat With Gemcitabine, Busulfan, and Melphalan With Stem Cell Transplant (SCT) in Relapsed or Refractory Lymphoid Malignancies	Lymphoma	Vorinostat;gemcitabine;busulfan;melphalan;Stem Cell Infusion;rituximab;G-CSF;palifermin;dexamethasone acetate	M.D. Anderson Cancer Center	phase I	yes	2015-11-18
NCT01413750	Carboplatin and Paclitaxel With or Without Vorinostat in Treating Patients With Advanced Non-Small Cell Lung Cancer	Stage IIIA Non-Small Cell Lung Cancer;Stage IIIB Non-Small Cell Lung Cancer;Stage IV Non-Small Cell Lung Cancer	Paclitaxel;Carboplatin;Vorinostat;Placebo;Laboratory Biomarker Analysis	National Cancer Institute (NCI)	phase I/II	yes	2015-08-18
NCT01394354	Vorinostat in Combination With Bortezomib, Doxorubicin and Dexamethasone (VBDD) in Patients With Refractory or Relapsed Multiple Myeloma (MM)	Multiple Myeloma in Relapse	Vorinostat;Bortezomib;Doxorubicin;dexamethasone	University Hospital Freiburg	phase I/II	no	2016-04-06
NCT01386398	Vorinostat With or Without Bortezomib in Treating Patients With Refractory or Recurrent Stage IIB, Stage III, or Stage IV Cutaneous T-Cell Lymphoma	Lymphoma	Bortezomib;vorinostat;laboratory biomarker analysis	European Organization for Research and Treatment of Cancer	phase III	no	2015-01-21
NCT01378481	High-Dose Vorinostat and Fractionated Stereotactic Body Radiation Therapy in Treating Patients With Recurrent Glioma	Adult Anaplastic Astrocytoma;Adult Anaplastic Oligodendroglioma;Adult Giant Cell Glioblastoma;Adult Glioblastoma;Adult Gliosarcoma;Adult Mixed Glioma;Recurrent Adult Brain Neoplasm	Vorinostat;Stereotactic Radiosurgery;Laboratory Biomarker Analysis;Pharmacological Study;Therapeutic Conventional Surgery	National Cancer Institute (NCI)	phase I	no	2014-12-23
NCT01365065	Safety and Effect on HIV Transcription of Vorinostat in Patients Receiving Suppressive Combination Anti-retroviral Therapy	HIV Positive	Vorinostat	Bayside Health	phase II	yes	2017-04-25
NCT01353482	A Phase I/II Study of First Line Vorinostat With Pemetrexed-cisplatin, in Patients With Malignant Pleural Mesothelioma	Malignant Pleural Mesothelioma	Cisplatin;Pemetrexed;Vorinostat;Placebo	University College, London	phase I/II	no	2012-03-22
NCT01342757	Magnetic Resonance Spectroscopy Imaging in Predicting Response to Vorinostat and Temozolomide in Patients With Recurrent or Progressive Glioblastoma	Adult Glioblastoma;Depression;Recurrent Adult Brain Tumor	vorinostat;Temozolomide;magnetic resonance spectroscopic imaging;survey administration	National Cancer Institute (NCI)	Clinical stage unknown	yes	2018-01-29
NCT01339871	Study of Pazopanib and Vorinostat in Patients With Advanced Malignancies	Advanced Cancer	pazopanib;Vorinostat	M.D. Anderson Cancer Center	phase I	yes	2017-06-16
NCT01319383	The Effect of Vorinostat on HIV RNA Expression in the Resting CD4+ T Cells of HIV+ Pts on Stable ART	HIV-1 infection	Vorinostat	University of North Carolina, Chapel Hill	phase I/II	yes	2017-06-29
NCT01312818	Bortezomib, Vorinostat and Dexamethasone for Relapsed/Refractory Acute Lymphoblastic Leukemia (ALL)	acute lymphoblastic leukemia	Bortezomib;Vorinostat;dexamethasone;Methotrexate;imatinib mesylate	Masonic Cancer Center, University of Minnesota	phase II	yes	2017-12-28
NCT01297764	A Study of Carfilzomib, Lenalidomide, Vorinostat, and Dexamethasone in Relapsed and/or Refractory Multiple Myeloma	multiple myeloma	Vorinostat, Lenalidomide, Carfilzomib, Dexamethasone	Hackensack Meridian Health Inc	phase I/II	no	2022-12-28
NCT01294670	Clinical Study of Vorinostat in Combination With Etoposide in Pediatric Patients < 21 Years at Diagnosis With Refractory Solid Tumors	Solid Tumors;Relapsed/Refractory Sarcomas	Vorinostat and Etoposide	Memorial Sloan Kettering Cancer Center	phase I/II	yes	2021-11-18
NCT01281176	High-Dose or Low-Dose Vorinostat in Combination With Carboplatin or Paclitaxel in Treating Patients With Advanced Solid Tumors	Adult Solid Neoplasm	Carboplatin;Laboratory Biomarker Analysis;Paclitaxel;Pharmacological Study;Vorinostat	National Cancer Institute	phase I	no	2023-01-26
NCT01276717	Study of Carfilzomib and Vorinostat for Relapsed or Refractory Lymphoma	Lymphoma	Drug: Carfilzomib;Vorinostat	University of Rochester	phase I	no	2015-12-03
NCT01267240	Capecitabine and Vorinostat in Treating Patients With Recurrent and/or Metastatic Head and Neck Cancer	Paranasal Sinus Squamous Cell Carcinoma;Recurrent Hypopharyngeal Squamous Cell Carcinoma;Recurrent Laryngeal Squamous Cell Carcinoma;Recurrent Oral Cavity Squamous Cell Carcinoma;Recurrent Oropharyngeal Squamous Cell Carcinoma;Stage IVA Hypopharyngeal Squamous Cell Carcinoma;Stage IVA Laryngeal Squamous Cell Carcinoma;Stage IVA Oral Cavity Squamous Cell Carcinoma;Stage IVA Oropharyngeal Squamous …	capecitabine;Vorinostat	National Cancer Institute (NCI)	phase II	yes	2017-04-14
NCT01266031	Phase I/II Adaptive Randomized Trial of Bevacizumab Versus Bevacizumab Plus Vorinostat in Adults With Recurrent Glioblastoma	Malignant Glioma;Recurrent Glioblastoma	vorinostat;bevacizumab	National Cancer Institute (NCI)	phase I/II	yes	2018-07-31
NCT01266057	Sirolimus or Vorinostat and Hydroxychloroquine in Advanced Cancer	Advanced Cancers	hydroxychloroquine;Sirolimus;Vorinostat	M.D. Anderson Cancer Center	phase I	no	2021-03-04
NCT01249443	Paclitaxel and Carboplatin in Treating Patients With Metastatic or Recurrent Solid Tumors and HIV Infection	HIV infection;Recurrent Anal Cancer;Recurrent Breast Cancer;Recurrent Esophageal Cancer;Recurrent Gastric Cancer;Recurrent Metastatic Squamous Neck Cancer With Occult Primary;Recurrent Non-small Cell Lung Cancer;Recurrent Ovarian Epithelial Cancer;Recurrent Salivary Gland Cancer;Recurrent Squamous Cell Carcinoma of the Hypopharynx;Recurrent Squamous Cell Carcinoma of the Larynx;Recurrent Squamous…	vorinostat;diagnostic laboratory biomarker analysis;pharmacological study;Carboplatin;Paclitaxel	AIDS Malignancy Clinical Trials Consortium	phase I	yes	2020-07-29
NCT01236560	Vorinostat, Temozolomide, or Bevacizumab in Combination With Radiation Therapy Followed by Bevacizumab and Temozolomide in Young Patients With Newly Diagnosed High-Grade Glioma	Brain Stem Glioma;Cerebral Astrocytoma;Childhood Cerebellar Anaplastic Astrocytoma;Childhood Cerebral Anaplastic Astrocytoma;Childhood Spinal Cord Neoplasm	bevacizumab;Temozolomide;Vorinostat	National Cancer Institute	phase II/III	yes	2023-08-31
NCT01208454	Vorinostat and Isotretinoin in Treating Patients With High-Risk Refractory or Recurrent Neuroblastoma	Localized Unresectable Neuroblastoma;Recurrent Neuroblastoma;Regional Neuroblastoma;Stage 4 Neuroblastoma;Stage 4S Neuroblastoma	Isotretinoin;Laboratory Biomarker Analysis;Pharmacological Study;Vorinostat	National Cancer Institute (NCI)	phase I	no	2015-11-24
NCT01194427	A Study of Vorinostat and Tamoxifen in Newly Diagnosed Breast Cancer	Stage I Breast Cancer;Stage II Breast Cancer;Stage III Breast Cancer;Invasive Breast Cancer	Vorinostat and Tamoxifen	Sidney Kimmel Comprehensive Cancer Center at Johns Hopkins	phase II	yes	2013-05-17
NCT01193842	Vorinostat and Combination Chemotherapy With Rituximab in Treating Patients With HIV-Related Diffuse Large B-Cell Non-Hodgkin Lymphoma or Other Aggressive B-Cell Lymphomas	AIDS-Related Plasmablastic Lymphoma;AIDS-Related Primary Effusion Lymphoma;Ann Arbor Stage I Diffuse Large B-Cell Lymphoma;Ann Arbor Stage I Grade 3 Follicular Lymphoma;Ann Arbor Stage II Diffuse Large B-Cell Lymphoma;Ann Arbor Stage II Grade 3 Contiguous Follicular Lymphoma;Ann Arbor Stage II Grade 3 Non-Contiguous Follicular Lymphoma;Ann Arbor Stage III Diffuse Large B-Cell Lymphoma;Ann Arbor S…	Cyclophosphamide;Doxorubicin Hydrochloride;Etoposide;Laboratory Biomarker Analysis;Pharmacological Study;Prednisone;rituximab;Vincristine Sulfate;Vorinostat	National Cancer Institute	phase I/II	yes	2022-12-20
NCT01189266	Vorinostat and Radiation Therapy Followed by Maintenance Therapy With Vorinostat in Treating Younger Patients With Newly Diagnosed Diffuse Intrinsic Pontine Glioma	Anaplastic astrocytoma;Anaplastic Oligoastrocytoma;Diffuse Intrinsic Pontine Glioma;Gliosarcoma	3-Dimensional Conformal Radiation Therapy;Intensity-Modulated Radiation Therapy;Laboratory Biomarker Analysis;Vorinostat	National Cancer Institute	phase I/II	yes	2021-10-28
NCT01187446	Low-dose (12 Gy) TSEBT+Vorinostat Versus Low-dose TSEBT Monotherapy in Mycosis Fungoides	Cutaneous Lymphoma;Cutaneous T-cell lymphoma	Total skin electron beam therapy (TSEBT);Vorinostat	Stanford University	phase I/II	yes	2017-11-20
NCT01175980	Vorinostat in Treating Patients With Locally Advanced, Recurrent, or Metastatic Adenoid Cystic Carcinoma	Recurrent Oral Cavity Adenoid Cystic Carcinoma;Recurrent Salivary Gland Carcinoma;Salivary Gland Adenoid Cystic Carcinoma;Stage III Major Salivary Gland Cancer AJCC v7;Stage III Oral Cavity Adenoid Cystic Carcinoma AJCC v6 and v7;Stage IVA Major Salivary Gland Cancer AJCC v7;Stage IVA Oral Cavity Adenoid Cystic Carcinoma AJCC v6 and v7;Stage IVB Major Salivary Gland Cancer AJCC v7;Stage IVB Oral …	Laboratory Biomarker Analysis;Vorinostat	National Cancer Institute (NCI)	phase II	yes	2020-08-03
NCT01174199	Temsirolimus and Vorinostat in Treating Patients With Metastatic Prostate Cancer	Prostate Cancer;Adenocarcinoma of the Prostate;Hormone-resistant Prostate Cancer;Recurrent Prostate Cancer;Stage IV Prostate Cancer	vorinostat;temsirolimus;laboratory biomarker analysis;positron emission tomography/computed tomography	Roswell Park Comprehensive Cancer Center	phase I	no	2022-10-03
NCT01169532	Ridaforolimus and Vorinostat in Treating Patients With Advanced Solid Tumors or Lymphoma	Lymphoma;Unspecified Adult Solid Tumor, Protocol Specific	ridaforolimus;vorinostat;biopsy;pharmacological study;laboratory biomarker analysis	Fox Chase Cancer Center	phase I	yes	2021-02-21
NCT01153672	Vorinostat in Treating Patients With Stage IV Breast Cancer Receiving Aromatase Inhibitor Therapy	Male Breast Cancer;Recurrent Breast Cancer;Stage IV Breast Cancer	vorinostat;laboratory biomarker analysis;biopsy;F-18 16 alpha-fluoroestradiol;positron emission tomography;anastrozole;letrozole;Exemestane;gene expression analysis	University of Washington	Clinical stage unknown	yes	2019-09-06
NCT01132911	A Phase I Study of Vorinostat and Bortezomib in Children With Refractory of Recurrent Solid Tumors, Including CNS Tumors and Lymphomas	Lymphoma;Sarcoma;WilmsTumor;neuroblastoma	Vorinostat (SAHA);Velcade (PS-341, Bortezomib)	National Cancer Institute (NCI)	phase I	no	2017-07-02
NCT01130506	Decitabine, Vorinostat, and Cytarabine in Treating Patients With Relapsed or Refractory Acute Myeloid Leukemia or Myelodysplastic Syndrome	Previously Treated Myelodysplastic Syndrome;Recurrent Adult Acute Myeloid Leukemia;Refractory Acute Myeloid Leukemia;Secondary Acute Myeloid Leukemia;Therapy-Related Acute Myeloid Leukemia;Untreated Adult Acute Myeloid Leukemia	Cytarabine;decitabine;Laboratory Biomarker Analysis;Pharmacological Study;Vorinostat	National Cancer Institute (NCI)	phase I	yes	2017-08-02
NCT01120834	Study of 5-azacitidine in Combination With Vorinostat in Patients With Relapsed or Refractory Diffuse Large b Cell Lymphoma (DLBCL)	Lymphoma	azacytidine;vorinostat	Weill Medical College of Cornell University	phase I/II	yes	2017-04-10
NCT01118975	GCC 0845:Vorinostat and Lapatinib in Advanced Solid Tumors and Advanced Breast Cancer to Evaluate Response and Biomarkers	Breast Cancer;Neoplasm Metastasis	Vorinostat;lapatinib	University of Maryland, Baltimore	phase I/II	yes	2019-11-13
NCT01116154	Vorinostat and Lenalidomide in Treating Patients With Relapsed or Refractory Hodgkin Lymphoma or Non-Hodgkin Lymphoma	Adult Nasal Type Extranodal NK/T-cell Lymphoma;Anaplastic large cell lymphoma;Angioimmunoblastic T-cell lymphoma;Cutaneous B-cell Non-Hodgkin Lymphoma;Extranodal Marginal Zone B-cell Lymphoma of Mucosa-associated Lymphoid Tissue;Hepatosplenic T-cell Lymphoma;Intraocular Lymphoma;Nodal Marginal Zone B-cell Lymphoma;Peripheral T-cell lymphoma;Post-transplant Lymphoproliferative Disorder;Recurrent A…	lenalidomide;vorinostat;laboratory biomarker analysis	City of Hope Medical Center	phase I	no	2010-12-09
NCT01110876	Phase I / II Vorinostat, Erlotinib and Temozolomide for Recurrent Glioblastoma Multiforme (GBM)	Brain Cancer;Glioblastoma Multiforme	Vorinostat;erlotinib;Temozolomide	MD Anderson Cancer Center	phase I/II	yes	2021-08-25
NCT01087554	Sirolimus or Everolimus or Temsirolimus and Vorinostat in Advanced Cancer	Advanced Cancer	Sirolimus;Vorinostat;everolimus;temsirolimus	M.D. Anderson Cancer Center	phase I	yes	2020-04-14
NCT01084057	Ixabepilone and Vorinostat in Treating Patients With Metastatic Breast Cancer	Male Breast Cancer;Recurrent Breast Cancer;Stage IV Breast Cancer	vorinostat;ixabepilone;laboratory biomarker analysis;pharmacological study	City of Hope Medical Center	phase I	no	2019-11-05
NCT01076530	Vorinostat and Temozolomide in Treating Young Patients With Relapsed or Refractory Primary Brain Tumors or Spinal Cord Tumors	Childhood Atypical Teratoid/Rhabdoid Tumor;Childhood Central Nervous System Choriocarcinoma;Childhood Central Nervous System Embryonal Tumor;Childhood Central Nervous System Germinoma;Childhood Central Nervous System Mixed Germ Cell Tumor;Childhood Central Nervous System Teratoma;Childhood Central Nervous System Yolk Sac Tumor;Childhood Choroid Plexus Tumor;Childhood Craniopharyngioma;Childhood E…	vorinostat;Temozolomide;diagnostic laboratory biomarker analysis;pharmacological study	National Cancer Institute (NCI)	phase I	yes	2013-05-03
NCT01075113	Sorafenib and Vorinostat in Treating Patients With Advanced Liver Cancer	Liver Cancer	Sorafenib Tosylate;vorinostat	Virginia Commonwealth University	phase I	yes	2019-08-20
NCT01064921	Ph I Vorinostat in the Treatment of Advanced Staged Oropharyngeal Squamous Cell Carcinoma	Stage III Squamous Cell Carcinoma of the Oropharynx;Stage IV Squamous Cell Carcinoma of the Oropharynx	vorinostat;Cisplatin;radiation therapy;Correlative Studies	Ohio State University Comprehensive Cancer Center	phase I	no	2019-06-04
NCT01059552	Treatment of Locally Advanced Non-Small Cell Lung Cancer (NSCLC)	Locally Advanced Non-small Cell Lung Cancer	vorinostat	Fox Chase Cancer Center	phase I	no	2019-11-27
NCT01045538	Study of Vorinostat Plus Capecitabine (X) and Cisplatin (P) for 1st Line Treatment of Metastatic or Recurrent Gastric Cancer: Zolinza+XP	gastric cancer;Histone Deacetylase Inhibitor	Vorinostat, capecitabine, and cisplatin	Asan Medical Center	phase I/II	no	2020-01-07
NCT01039363	Vorinostat Combined With Gemtuzumab Ozogamicin, Idarubicin and Cytarabine in Acute Myeloid Leukemia	Acute Myeloid Leukemia	Salvage reinduction chemotherapy including Gemtuzumab ozogamicin, Idarubicin and Cytarabine and Vorinostat	Samsung Medical Center	phase II	no	2009-12-25
NCT01038388	A Study of the Combination Vorinostat With Lenalidomide, Bortezomib and Dexamethasone for Patients With Newly Diagnosed Multiple Myeloma	multiple myeloma	Bortezomib;lenalidomide;dexamethasone;Vorinostat	Emory University	phase I	no	2021-11-03
NCT01027676	Study of Vorinostat and Gefitinib in Relapsed/ or Refractory Patients With Advanced Non-small Cell Carcinoma (NSCLC)	Non-Small-Cell Lung Carcinoma	Study treatment	National Cancer Center, Korea	phase I/II	yes	2013-11-14
NCT01023737	Hydroxychloroquine + Vorinostat in Advanced Solid Tumors	Malignant Solid Tumour	hydroxychloroquine;Vorinostat	University of Texas Health Science Center San Antonio	phase I	no	2023-02-13
NCT01019850	N2007-03: Vorinostat and 131-I MIBG in Treating Patients With Resistant or Relapsed Neuroblastoma	neuroblastoma	Vorinostat;131- I Metaiodobenzylguanidine;Peripheral Blood Stem Cell Infusion;filgrastim	New Approaches to Neuroblastoma Therapy Consortium	phase I	no	2023-04-10
NCT01000155	Efficacy of Vorinostat to Induce Fetal Hemoglobin in Sickle Cell Disease	Sickle Cell Disease;Sickle cell anemia	vorinostat	Dana-Farber Cancer Institute	phase II	yes	2017-07-21
NCT00994500	Vorinostat and Bortezomib in Treating Young Patients With Refractory or Recurrent Solid Tumors, Including Central Nervous System Tumors and Lymphoma	Childhood Burkitt Lymphoma;Childhood Central Nervous System Choriocarcinoma;Childhood Central Nervous System Germ Cell Tumor;Childhood Central Nervous System Germinoma;Childhood Central Nervous System Mixed Germ Cell Tumor;Childhood Central Nervous System Teratoma;Childhood Central Nervous System Yolk Sac Tumor;Childhood Choroid Plexus Tumor;Childhood Craniopharyngioma;Childhood Diffuse Large Cel…	vorinostat;Bortezomib;pharmacological study;laboratory biomarker analysis	National Cancer Institute (NCI)	phase I	no	2013-07-02
NCT00992446	Bortezomib and Vorinostat as Maintenance Therapy After Autologous Stem Cell Transplant in Treating Patients With Non-Hodgkin Lymphoma	Adult Diffuse Large B-Cell Lymphoma;B-Cell Non-Hodgkin Lymphoma;Follicular Lymphoma;Mantle cell lymphoma;non-Hodgkin lymphoma;T-Cell Non-Hodgkin Lymphoma	Autologous Hematopoietic Stem Cell Transplantation;Bortezomib;carmustine;Cytarabine;Etoposide;melphalan;rituximab;Vorinostat	Fred Hutchinson Cancer Center	phase II	yes	2020-03-18
NCT00983268	Capecitabine, Vorinostat, and Radiation Therapy in Treating Patients With Nonmetastatic Pancreatic Cancer	pancreatic cancer;Periampullary Adenocarcinoma	capecitabine;vorinostat;Radiotherapy;Surgery to remove tumor	Vanderbilt-Ingram Cancer Center	phase I	no	2015-06-15
NCT00976183	Paclitaxel, Carboplatin and Vorinostat for the Treatment of Advanced Stage Ovarian Carcinoma	Ovarian Neoplasms	Vorinostat;Vorinostat	Gynecologic Oncology Associates	phase I/II	yes	2017-04-10
NCT00972842	Lenalidomide, Vorinostat and Dexamethasone in Relapsed Patients With Peripheral T-Cell Non-Hodgkin's Lymphoma (PTCL)	Peripheral T-Cell Non-Hodgkin's Lymphoma	Vorinostat, Lenalidomide	Arbeitsgemeinschaft medikamentoese Tumortherapie	phase I/II	no	2013-12-24
NCT00972478	Vorinostat, Rituximab, and Combination Chemotherapy in Treating Patients With Newly Diagnosed Stage II, Stage III, or Stage IV Diffuse Large B-Cell Lymphoma	Ann Arbor Stage II Non-Hodgkin Lymphoma;Ann Arbor Stage III Non-Hodgkin Lymphoma;Ann Arbor Stage IV Non-Hodgkin Lymphoma	Cyclophosphamide;Doxorubicin Hydrochloride;Laboratory Biomarker Analysis;Prednisone;rituximab;Vincristine Sulfate;Vorinostat	National Cancer Institute	phase I/II	yes	2023-01-31
NCT00958074	Vorinostat in Patients With Primary Cutaneous T-Cell Lymphoma	Cutaneous T-cell Lymphoma Stage I;Cutaneous T-cell Lymphoma Stage II;Cutaneous T-cell Lymphoma Stage III;Cutaneous T-cell Lymphoma Stage IV	vorinostat;flow cytometry;laboratory biomarker analysis	University of Washington	phase II	yes	2018-10-18
NCT00948064	Vorinostat in Combination With Azacitidine in Patients With Newly-Diagnosed Acute Myelogenous Leukemia (AML) or Myelodysplastic Syndrome (MDS)	Leukemia	Vorinostat;Azacitidine	M.D. Anderson Cancer Center	phase II	yes	2020-02-24
NCT00948688	Vorinostat With XRT and 5-FU for Locally Advanced Adenocarcinoma of the Pancreas	pancreatic cancer;Adenocarcinoma of the Pancreas	Radiation therapy;5-FU;Vorinostat	Massachusetts General Hospital	phase I/II	yes	2017-05-10
NCT00946673	Phase I Vorinostat Concurrent With Stereotactic Radiosurgery (SRS) in Brain Metastases From Non-Small Cell Lung Cancer	Brain Cancer;Neoplasm Metastasis;lung cancer;Carcinoma, Non-Small-Cell Lung	Vorinostat;Radiation Therapy	Stanford University	phase I	no	2017-10-06
NCT00942266	Vorinostat, Fluorouracil, and Leucovorin Calcium in Treating Patients With Metastatic Colorectal Cancer That Has Not Responded to Previous Treatment	Adenocarcinoma of the Colon;Adenocarcinoma of the Rectum;Recurrent Colon Cancer;Recurrent Rectal Cancer;Stage IV Colon Cancer;Stage IV Rectal Cancer	Fluorouracil;leucovorin calcium;vorinostat;pharmacological study	Roswell Park Cancer Institute	phase II	yes	2014-06-23
NCT00939991	Suberoylanilide Hydroxamic Acid (SAHA), Bevacizumab, Daily Temozolomide for Recurrent Malignant Gliomas	Brain tumor;glioblastoma	Vorinostst/Bevacizumab/Temozolomide	Katy Peters	phase I/II	yes	2013-06-24
NCT00937495	Vorinostat and Bortezomib in Treating Patients With Advanced Soft Tissue Sarcoma	Recurrent Adult Soft Tissue Sarcoma;Stage III Adult Soft Tissue Sarcoma;Stage IV Adult Soft Tissue Sarcoma	vorinostat;Bortezomib	National Cancer Institute (NCI)	phase II	yes	2014-05-14
NCT00918723	Vorinostat, Fludarabine Phosphate, Cyclophosphamide, and Rituximab in Treating Patients With Previously Untreated Chronic Lymphocytic Leukemia or Small Lymphocytic Lymphoma	chronic lymphocytic leukemia;Stage I Chronic Lymphocytic Leukemia;Stage I Small Lymphocytic Lymphoma;Stage II Chronic Lymphocytic Leukemia;Stage II Small Lymphocytic Lymphoma;Stage III Chronic Lymphocytic Leukemia;Stage III Small Lymphocytic Lymphoma;Stage IV Chronic Lymphocytic Leukemia;Stage IV Small Lymphocytic Lymphoma	Fludarabine Phosphate;Cyclophosphamide;rituximab;Vorinostat	Fred Hutchinson Cancer Center	phase I/II	yes	2020-02-25
NCT00918489	Study on Efficacy and Tolerability of Vorinostat in Patients With Advanced, Metastatic Soft Tissue Sarcoma (STS)	soft tissue sarcoma	Vorinostat	Heidelberg University	phase II	yes	2018-10-17
NCT00910000	Vorinostat, Carboplatin and Gemcitabine in Women With Recurrent, Platinum-Sensitive Ovarian Cancer	Ovarian Cancer;Fallopian tube cancer;Peritoneal Cancer	Vorinostat;Carboplatin;gemcitabine	Dana-Farber Cancer Institute	phase I/II	yes	2018-09-10
NCT00907738	A Continuation Clinical Trial of Oral Vorinostat (MK-0683) in Advanced Cancers (MK-0683-007)	Advanced Cancer	vorinostat	Merck Sharp & Dohme LLC	phase II	yes	2015-05-21
NCT00895934	Vorinostat, Azacitidine, and Gemtuzumab Ozogamicin for Older Patients With Relapsed or Refractory AML	Adult Acute Megakaryoblastic Leukemia (M7);Adult Acute Minimally Differentiated Myeloid Leukemia (M0);Adult Acute Monoblastic Leukemia (M5a);Adult Acute Monocytic Leukemia (M5b);Adult Acute Myeloblastic Leukemia With Maturation (M2);Adult Acute Myeloblastic Leukemia Without Maturation (M1);Adult Acute Myeloid Leukemia With 11q23 (MLL) Abnormalities;Adult Acute Myeloid Leukemia With Inv(16)(p13;q2…	vorinostat;gemtuzumab ozogamicin;Azacitidine	National Cancer Institute (NCI)	phase I/II	yes	2019-05-23
NCT00882206	Pre-reinductive Decitabine and Vorinostat in Relapsed Lymphoblastic Lymphoma or Acute Lymphoblastic Leukemia	Leukemia;Lymphoma	Cytarabine;decitabine;Doxorubicin Hydrochloride;imatinib mesylate;Methotrexate;pegaspargase;Prednisone;Vincristine Sulfate;vorinostat	Masonic Cancer Center, University of Minnesota	phase II	yes	2017-12-28
NCT00875745	Combination of Sorafenib and Vorinostat in Poor-risk Acute Myelogenous Leukemia (AML) and High Risk Myelodysplastic Syndrome (MDS)	Leukemia, Myeloid, Acute;Leukemia, Promyelocytic, Acute;myelodysplastic syndromes	Sorafenib-Vorinostat	Indiana University School of Medicine	phase I	no	2014-09-18
NCT00875056	Study of Vorinostat (MK-0683) With Follicular Lymphoma (FL), Other Indolent B-cell Non-Hodgkin's Lymphoma (B-NHL), or Mantle Cell Lymphoma (MCL) Participants (MK-0683-103)	Lymphoma	Vorinostat	Merck Sharp & Dohme LLC	phase II	yes	2020-10-29
NCT00867178	Vorinostat Combined With Isotretinoin and Chemotherapy in Treating Younger Patients With Embryonal Tumors of the Central Nervous System	medulloblastoma;Pineoblastoma;Supratentorial Embryonal Tumor, Not Otherwise Specified	3-Dimensional Conformal Radiation Therapy;Carboplatin;Cisplatin;Cyclophosphamide;Etoposide Phosphate;Isotretinoin;Laboratory Biomarker Analysis;Peripheral Blood Stem Cell Transplantation;thiotepa;Vincristine Sulfate;Vorinostat	National Cancer Institute	phase I	no	2022-01-13
NCT00858234	Phase I Study of MK-0683 in Combination With Bortezomib in Participants With Multiple Myeloma (MK-0683-098)	multiple myeloma	Vorinostat;Bortezomib	Merck Sharp & Dohme LLC	phase I	yes	2021-04-09
NCT00857324	Study of Vorinostat Plus Melphalan and Prednisone (Zmp) in Advanced, Refractory Multiple Myeloma Patients	multiple myeloma	Vorinostat	Tiziana Marangon	phase I/II	no	2017-09-06
NCT00839956	Bortezomib and Vorinostat in Treating Patients With Multiple Myeloma Who Have Undergone Autologous Stem Cell Transplant	DS Stage I Plasma Cell Myeloma;DS Stage II Plasma Cell Myeloma;DS Stage III Plasma Cell Myeloma	Bortezomib;Vorinostat	Fred Hutchinson Cancer Center	phase II	yes	2017-05-09
NCT00838929	Study of the Combination of Vorinostat and Radiation Therapy for the Treatment of Patients With Brain Metastases	Brain Metastases	Vorinostat;Radiation Therapy	Sidney Kimmel Cancer Center at Thomas Jefferson University	phase I	yes	2016-11-29
NCT00837174	Relapsed and/or Refractory Non-Hodgkin Lymphoma Study	non-Hodgkin lymphoma	Vorinostat in combination with Bortezomib	The Methodist Hospital Research Institute	phase II	no	2017-09-19
NCT00831493	Vorinostat Plus Radiation Therapy in Pancreatic Cancer	pancreatic cancer	Chemoradiation (Radiation Therapy);Vorinostat	M.D. Anderson Cancer Center	phase I/II	yes	2012-02-28
NCT00821951	Vorinostat in Combination With Palliative Radiotherapy for Patients With Non-Small Cell Lung Cancer	Non-Small Cell Lung Cancer (NSCLC)	Vorinostat;Radiotherapy	Yale University	phase I	yes	2020-11-20
NCT00818649	Bortezomib and Vorinostat in Treating Patients With High-Risk Myelodysplastic Syndrome or Acute Myeloid Leukemia	Leukemia;Myelodysplastic syndrome	Bortezomib;vorinostat	Masonic Cancer Center, University of Minnesota	phase II	yes	2017-12-28
NCT00816283	Dasatinib and Vorinostat in Treating Patients With Accelerated Phase or Blastic Phase Chronic Myelogenous Leukemia or Acute Lymphoblastic Leukemia	Leukemia	dasatinib;vorinostat;cytogenetic analysis;gene expression analysis;mutation analysis;reverse transcriptase-polymerase chain reaction;flow cytometry;laboratory biomarker analysis	City of Hope Medical Center	phase I	no	2012-07-17
NCT00810576	Combination of Vorinostat and Bortezomib in Relapsed or Refractory T-Cell Non-Hodgkin's Lymphoma	Lymphoma	Vorinostat;Bortezomib	M.D. Anderson Cancer Center	phase II	yes	2012-08-07
NCT00810602	Vorinostat to Prevent Graft Versus Host Disease Following Reduced Intensity, Related Donor Stem Cell Transplant	Hematologic Malignancies;Graft vs Host Disease	reduced intensity, related donor stem cell transplant;tacrolimus (standard GVHD prophylaxis);mycophenolate (standard GVHD prophylaxis);vorinostat	Pavan Reddy, MD	phase I/II	yes	2014-04-11
NCT00801151	Vorinostat in Combination With Vinorelbine in Patients With Advanced Cancer	Malignant Solid Tumour	Zolinza (vorinostat), vinorelbine	Institut Claudius Regaud	phase I	no	2010-05-20
NCT00798720	Vorinostat and Bortezomib as Third-line Treatment in Advanced Non-small Cell Lung Cancer	Carcinoma, Non Small Cell Lung	vorinostat;Bortezomib	University of Wisconsin, Madison	phase II	yes	2019-12-13
NCT00791011	Phase 1b Lymphoma Study of AMG 655 in Combination With Bortezomib or Vorinostat	Hodgkin's Lymphoma;Low Grade Lymphoma;Lymphoma;Mantle cell lymphoma;Non-Hodgkin's Lymphoma;Diffuse Large Cell Lymphoma	AMG 655;Vorinostat;Bortezomib	Amgen	phase I	no	2014-03-05
NCT00788112	Vorinostat in Treating Women With Ductal Carcinoma in Situ of the Breast	Breast Cancer	vorinostat;protein expression analysis;immunohistochemistry staining method;laboratory biomarker analysis;neoadjuvant therapy;therapeutic conventional surgery	University of California, San Francisco	phase I	no	2017-08-07
NCT00787527	SAHA + CHOP in Untreated T-cell Non-Hodgkin's Lymphoma	Lymphoma	Zolinza (vorinostat);Cyclophosphamide;Doxorubicin;vincristine;Prednisone	M.D. Anderson Cancer Center	phase I/II	yes	2014-09-09
NCT00785798	Vorinostat and Pegylated Liposomal Doxorubicin in Relapsed or Refractory Lymphomas	Relapsed Lymphomas;Refractory Lymphomas	Vorinostat;Pegylated Liposomal Doxorubicin (PLD), Doxil	Yale University	phase I/II	yes	2022-04-04
NCT00776503	Vorinostat and Low Dose Cytarabine for High Risk Myelodysplasia	myelodysplastic syndromes	VORINOSTAT	Groupe Francophone des Myelodysplasies	phase I/II	yes	2014-03-20
NCT00773838	Study of Vorinostat (MK0683), an Histone Deacetylase (HDAC) Inhibitor in Combination With Bortezomib in Patients With Relapsed or Refractory Multiple Myeloma (MK-0683-095)	Relapsed or Refractory Multiple Myeloma	Vorinostat;Bortezomib;dexamethasone	Merck Sharp & Dohme LLC	phase II	yes	2021-04-01
NCT00773747	Study of Vorinostat (MK-0683) or Placebo, in Combination With Bortezomib in Participants With Multiple Myeloma (MK-0683-088 AMN)	multiple myeloma	Vorinostat;Bortezomib;placebo to vorinostat	Merck Sharp & Dohme LLC	phase III	yes	2021-04-30
NCT00772798	A Phase I/II Study of Paclitaxel Plus Carboplatin Plus Vorinostat in Recurrent Ovarian Cancer	Ovarian Cancer	Paclitaxel, Carboplatin and Vorinostat	Herlev Hospital	phase II	no	2008-10-15
NCT00771472	Vorinostat (MK-0683) Phase I Study in Cutaneous T-Cell Lymphoma (CTCL) Patients (MK-0683-089 EXT1)	Lymphoma	vorinostat	Merck Sharp & Dohme LLC	phase I	yes	2015-04-21
NCT00764517	Vorinostat, Cladribine, and Rituximab in Treating Patients With Mantle Cell Lymphoma, Relapsed Chronic Lymphocytic Leukemia, or Relapsed B Cell Non-Hodgkin's Lymphoma	Recurrent B-Cell Non-Hodgkin Lymphoma;Recurrent Chronic Lymphocytic Leukemia;Recurrent Indolent Adult Non-Hodgkin Lymphoma;Refractory B-Cell Non-Hodgkin Lymphoma	cladribine;Laboratory Biomarker Analysis;rituximab;Vorinostat	OHSU Knight Cancer Institute	phase II	yes	2017-12-11
NCT00762255	A Phase I Trial of Vorinostat in Combination With Bevacizumab & Irinotecan in Recurrent Glioblastoma	glioblastoma	Vorinostat;bevacizumab;irinotecan	H. Lee Moffitt Cancer Center and Research Institute	phase I	no	2013-07-25
NCT00750178	A Study to Evaluate the Safety, Tolerability, Pharmacokinetics, and Pharmacodynamics of MK0683 in Patients With Advanced Cancer (0683-008)	Cancer, Advanced	vorinostat (MK0683 )	Merck Sharp & Dohme LLC	phase I	yes	2017-04-07
NCT00744354	Vorinostat, Bortezomib, and Doxorubicin Hydrochloride Liposome in Treating Patients With Relapsed or Refractory Multiple Myeloma	Multiple Myeloma and Plasma Cell Neoplasm	Bortezomib;pegylated liposomal doxorubicin hydrochloride;vorinostat	UNC Lineberger Comprehensive Cancer Center	phase I	no	2018-01-18
NCT00735826	A Clinical Trial to Validate Molecular Targets of Vorinostat in Patients With Aerodigestive Tract Cancer	Aerodigestive Tract Cancer;lung cancer;Esophageal Cancer;Head and Neck Cancer	Vorinostat	Dartmouth-Hitchcock Medical Center	Clinical stage unknown	yes	2018-10-12
NCT00731952	Phase I Study of Induction Therapy With VELCADE and Vorinostat in Patients With Surgically Resectable Non-Small Cell Lung Cancer	Non Small Cell Lung Cancer	Velcade and Vorinostat	University of Virginia	phase I	no	2017-05-04
NCT00731731	Vorinostat, Temozolomide, and Radiation Therapy in Treating Patients With Newly Diagnosed Glioblastoma Multiforme	Adult Giant Cell Glioblastoma;Adult Glioblastoma;Adult Gliosarcoma	3-Dimensional Conformal Radiation Therapy;Cognitive Assessment;Laboratory Biomarker Analysis;Temozolomide;Vorinostat	National Cancer Institute	phase I/II	yes	2022-08-04
NCT00729118	Vorinostat and Lenalidomide After Autologous Stem Cell Transplant in Treating Patients With Multiple Myeloma	multiple myeloma;Plasma Cell Neoplasm	lenalidomide;vorinostat	Ohio State University Comprehensive Cancer Center	phase I	yes	2020-05-18
NCT00720876	Vorinostat and Rituximab in Treating Patients With Indolent Non-Hodgkin Lymphoma	Lymphoma	rituximab;vorinostat	City of Hope Medical Center	phase II	yes	2018-08-07
NCT00719875	HDAC Inhibitor Vorinostat (SAHA) With Capecitabine (Xeloda) Using a New Weekly Dose Regimen for Advanced Breast Cancer	Advanced Breast Cancer	Vorinostat	Yale University	phase I	no	2017-03-03
NCT00703664	Bortezomib and Vorinostat in Treating Patients With Recurrent Mantle Cell Lymphoma or Recurrent and/or Refractory Diffuse Large B-Cell Lymphoma	Recurrent Mantle Cell Lymphoma;Recurrent Non-Hodgkin Lymphoma	Bortezomib;Laboratory Biomarker Analysis;Vorinostat	National Cancer Institute (NCI)	phase II	yes	2018-08-07
NCT00702962	Carboplatin and Etoposide in Combination With Vorinostat for Patients With Extensive Stage Small Cell Lung Cancer	Small Cell Lung Cancer	Vorinostat, Carboplatin, Etoposide	Milton S. Hershey Medical Center	phase I/II	yes	2018-10-22
NCT00702572	Carboplatin, Paclitaxel, Bevacizumab and Vorinostat for Patients With Advanced Non-Small Cell Lung Cancer	Non-small Cell Lung Cancer	Vorinostat, Bevacizumab, Carboplatin, Paclitaxel;Vorinostat, Bevacizumab, Carboplatin, Paclitaxel	Milton S. Hershey Medical Center	phase I	no	2016-09-22
NCT00697476	Study of Oral Vorinostat in Combination With Topotecan in Patients With Chemosensitive Recurrent SCLC	Small Cell Lung Cancer	topotecan, vorinostat	Armando Santoro, MD	phase I/II	no	2013-05-29
NCT00691210	Phase I Vorinostat in Combination With Niacinamide and Etoposide for Lymphoid Malignancies	Hodgkin's Disease;Non-Hodgkin's Lymphoma	Vorinostat;Niacinamide;Etoposide	Columbia University	phase I	yes	2020-11-20
NCT00673153	Vorinostat and Gemtuzumab Ozogamicin in Treating Older Patients With Previously Untreated Acute Myeloid Leukemia	Adult Acute Megakaryoblastic Leukemia (M7);Adult Acute Minimally Differentiated Myeloid Leukemia (M0);Adult Acute Monoblastic Leukemia (M5a);Adult Acute Monocytic Leukemia (M5b);Adult Acute Myeloblastic Leukemia With Maturation (M2);Adult Acute Myeloblastic Leukemia Without Maturation (M1);Adult Acute Myeloid Leukemia With 11q23 (MLL) Abnormalities;Adult Acute Myeloid Leukemia With Del(5q);Adult …	gemtuzumab ozogamicin;vorinostat;laboratory biomarker analysis	Fred Hutchinson Cancer Center	phase II	yes	2017-06-01
NCT00667615	Trial of Vorinostat in Combination With Cyclophosphamide, Etoposide, Prednisone and Rituximab for Elderly Patients With Relapsed Diffuse Large B-Cell Lymphoma (DLBCL)	Hodgkin's Disease;Lymphoma	rituximab, cyclophosphamide, etoposide, prednisone, vorinostat and QOL questionnaire, peg-filgrastim or filgrastim	Memorial Sloan Kettering Cancer Center	phase I/II	yes	2018-01-05
NCT00667082	NPI-0052 and Vorinostat in Patients With Non-small Cell Lung Cancer, Pancreatic Cancer, Melanoma or Lymphoma	Non-Small Cell Lung Cancer;pancreatic cancer;melanoma;Lymphoma;multiple myeloma	NPI-0052 (marizomib) + vorinostat	Celgene	phase I	no	2017-11-22
NCT00662311	Vorinostat, Paclitaxel, and Radiation Therapy in Treating Patients Unable to Tolerate Cisplatin With Stage III Non-Small Lung Cancer That Cannot Be Removed By Surgery	Stage IIIA Non-small Cell Lung Cancer;Stage IIIB Non-small Cell Lung Cancer	vorinostat;Paclitaxel;radiation therapy	University of Washington	phase I/II	yes	2017-06-14
NCT00656617	Phase II Study of Idarubicin, Cytarabine, and Vorinostat With High-Risk Myelodysplastic Syndrome (MDS) and Acute Myeloid Leukemia (AML)	Acute Myeloid Leukemia (AML);Myelodysplastic Syndrome (MDS)	Idarubicin;Cytarabine;Vorinostat	M.D. Anderson Cancer Center	phase II	yes	2015-03-09
NCT00642954	Vorinostat (MK-0683, SAHA [Suberoylanilide Hydroxamic Acid]) + Lenalidomide + Dexamethasone in Multiple Myeloma (MM) (MK-0683-074)	Relapsed or Refractory Multiple Myeloma	Vorinostat;lenalidomide;dexamethasone	Merck Sharp & Dohme LLC	phase I	yes	2020-11-18
NCT00641706	Vorinostat and Bortezomib in Treating Patients With Progressive, Recurrent Glioblastoma Multiforme	Adult Giant Cell Glioblastoma;Adult Glioblastoma;Adult Gliosarcoma;Recurrent Adult Brain Tumor	vorinostat;therapeutic conventional surgery;Bortezomib	National Cancer Institute (NCI)	phase II	yes	2014-05-14
NCT00635791	Phase I Study of Vorinostat and Sorafenib in Advanced Cancer	Malignant Solid Tumour;renal cell carcinoma;Non Small Cell Lung Carcinoma	sorafenib;Vorinostat	University of Colorado, Denver	phase I	no	2013-06-20
NCT00632931	A Crossover Study to Assess the Effects of Vorinostat (MK0683, SAHA) in Patients With Advanced Cancer (0683-070)(COMPLETED)	Advanced Cancer Relapsed;Advanced Cancer Refractory	vorinostat;Comparator: placebo (unspecified)	Merck Sharp & Dohme LLC	phase I	yes	2015-07-30
NCT00616967	Carboplatin and Nab-Paclitaxel With or Without Vorinostat in Treating Women With Newly Diagnosed Operable Breast Cancer	Breast Cancer	Carboplatin;paclitaxel albumin-stabilized nanoparticle formulation;vorinostat;placebo	Sidney Kimmel Comprehensive Cancer Center	phase II	yes	2023-02-03
NCT00601718	Vorinostat, Rituximab, Ifosfamide, Carboplatin, and Etoposide in Treating Patients With Relapsed or Refractory Lymphoma or Previously Untreated T-Cell Non-Hodgkin Lymphoma or Mantle Cell Lymphoma	Adult Nasal Type Extranodal NK/T-cell Lymphoma;Anaplastic large cell lymphoma;Angioimmunoblastic T-cell lymphoma;Contiguous Stage II Mantle Cell Lymphoma;Cutaneous B-cell Non-Hodgkin Lymphoma;Extranodal Marginal Zone B-cell Lymphoma of Mucosa-associated Lymphoid Tissue;Nodal Marginal Zone B-cell Lymphoma;Noncontiguous Stage II Mantle Cell Lymphoma;Recurrent Adult Burkitt Lymphoma;Recurrent Adult …	vorinostat;rituximab;Ifosfamide;Carboplatin;Etoposide;pharmacological study;laboratory biomarker analysis;gene expression analysis	University of Washington	phase I/II	yes	2017-05-25
NCT00589472	Androgen Deprivation Therapy and Vorinostat Followed by Radical Prostatectomy in Treating Patients With Localized Prostate Cancer	Prostate Adenocarcinoma;Stage I Prostate Cancer;Stage IIA Prostate Cancer;Stage IIB Prostate Cancer;Stage III Prostate Cancer	bicalutamide;goserelin acetate;Laboratory Biomarker Analysis;leuprolide acetate;Therapeutic Conventional Surgery;Vorinostat	National Cancer Institute (NCI)	phase II	yes	2017-10-06
NCT00574587	Trial for Locally Advanced Breast Cancer Using Vorinostat Plus Chemotherapy	Breast Cancer	Vorinostat;Paclitaxel;trastuzumab;Doxorubicin;Cyclophosphamide;Surgery	Albert Einstein College of Medicine	phase I/II	yes	2020-10-14
NCT00565227	Phase I Study of Vorinostat in Combination With Docetaxel in Patients With Advanced and Relapsed Solid Malignancies.	Non-Small-Cell Lung Carcinoma;Prostate Cancer;Bladder cancer;Urothelial Carcinoma	vorinostat (suberoylanilide hydroxamic acid);docetaxel	University of Michigan Rogel Cancer Center	phase I	no	2016-12-02
NCT00561418	Vorinostat After Stem Cell Transplant in Treating Patients With High-Risk Lymphoma	Lymphoma;Small intestine cancer	vorinostat;Correlative studies	Ohio State University Comprehensive Cancer Center	phase I	yes	2015-07-16
NCT00555399	Vorinostat, Isotretinoin and Temozolomide in Adults With Recurrent Glioblastoma Multiforme (GBM)	Glioblastoma Multiforme;Anaplastic Glioma	Vorinostat;Isotretinoin;Surgical Resection;Temozolomide	M.D. Anderson Cancer Center	phase I/II	no	2020-10-30
NCT00537121	Vorinostat, Irinotecan, Fluorouracil, and Leucovorin in Treating Patients With Advanced Upper Gastrointestinal Cancer	Esophageal Cancer;gastric cancer;Liver Cancer	Fluorouracil;Irinotecan Hydrochloride;leucovorin calcium;vorinostat;pharmacological study	Roswell Park Cancer Institute	phase I	no	2013-06-28
NCT00503971	Phase I/II of Oral Vorinostat Combination With Erlotinib in NSCLC Patients With EGFR Mutations With DP After Erlotinib.	Non-small Cell Lung Cancer	Vorinostat plus Erlotinib	Spanish Lung Cancer Group	phase I/II	no	2012-10-22
NCT00499811	Vorinostat in Treating Patients With Metastatic or Unresectable Solid Tumors or Lymphoma and Liver Dysfunction	Adult Grade III Lymphomatoid Granulomatosis;Adult Nasal Type Extranodal NK/T-cell Lymphoma;Anaplastic large cell lymphoma;Angioimmunoblastic T-cell lymphoma;Cutaneous B-cell Non-Hodgkin Lymphoma;Extranodal Marginal Zone B-cell Lymphoma of Mucosa-associated Lymphoid Tissue;Intraocular Lymphoma;Nodal Marginal Zone B-cell Lymphoma;Primary Central Nervous System Hodgkin Lymphoma;Primary Central Nervo…	vorinostat;pharmacological study	National Cancer Institute (NCI)	phase I	no	2014-02-24
NCT00486720	Phase IIa Vorinostat (MK0683, Suberoylanilide Hydroxamic Acid (SAHA)) Study in Lower Risk Myelodysplastic Syndromes (0683-064)	myelodysplastic syndromes;Blood Disease;Bone marrow disease	vorinostat;vorinostat	Merck Sharp & Dohme LLC	phase II	yes	2015-07-03
NCT00481078	Vorinostat, Carboplatin, and Paclitaxel in Treating Patients With Advanced or Metastatic Non-Small Cell Lung Cancer	Recurrent Non-small Cell Lung Cancer;Stage IIIB Non-small Cell Lung Cancer;Stage IV Non-small Cell Lung Cancer	vorinostat;Paclitaxel;Carboplatin;placebo;laboratory biomarker analysis	National Cancer Institute (NCI)	phase II	yes	2014-10-30
NCT00479232	Phase I Trial of Vorinostat (MK-0683, SAHA) in Combination With Decitabine in Patients With AML or MDS (MK-0683-055 EXT1)	Leukemia, Myelocytic, Acute Myelodysplastic Syndromes;myelodysplastic syndromes	vorinostat;decitabine	Merck Sharp & Dohme LLC	phase I	yes	2015-09-21
NCT00473889	A Clinical Trial of Vorinostat (MK0683, SAHA) in Combination With FDA Approved Cancer Drugs in Patients With Advanced Non-Small Cell Lung Cancer (NSCLC)(0683-056)	Stage IIIB or IV Non-Small Cell Lung Cancer	vorinostat;Comparator: paclitaxel;Comparator: carboplatin;Comparator: placebo	Merck Sharp & Dohme LLC	phase II/III	yes	2015-07-03
NCT00455351	Vorinostat and Palliative Radiotherapy	Pelvic Cancer;Radiotherapy	Vorinostat	Oslo University Hospital	phase I	yes	2023-05-08
NCT00424775	A Study of Carboplatin + Paclitaxel and MK0683 in Patients With Chemotherapy-naive Non-Small Cell Lung Cancer (NSCLC)(0683-066)	Neoplasms	MK0683, vorinostat	Merck Sharp & Dohme LLC	phase I	yes	2015-04-20
NCT00423449	Clinical Trial of MK0683 in Combination With FDA Approved Cancer Drugs in Patients With Advanced NSCLC (MK0683-058)	Non-Small Cell Lung Cancer	vorinostat;gemcitabine;Platinum-based agent	Merck Sharp & Dohme LLC	phase I	yes	2016-02-04
NCT00419367	Compassionate Use of Vorinostat for the Treatment of Patients With Advanced Cutaneous T-Cell Lymphoma (0683-042)	Lymphoma, T-Cell, Cutaneous	Comparator: vorinostat	Merck & Co Inc;Merck Sharp & Dohme Corp	Clinical stage unknown	no	2022-09-22
NCT00416130	Clinical Trial of SAHA in Patients With Breast Cancer	Breast Cancer	Vorinostat	National University Hospital, Singapore	phase I/II	no	2013-12-10
NCT00392353	Vorinostat and Azacitidine in Treating Patients With Myelodysplastic Syndromes or Acute Myeloid Leukemia	Acute Erythroid Leukemia;Acute Megakaryoblastic Leukemia;Acute Myeloid Leukemia Arising From Previous Myelodysplastic Syndrome;Chronic myelomonocytic leukemia;Myelodysplastic syndrome;Myelodysplastic Syndrome With Excess Blasts;Myelodysplastic Syndrome With Ring Sideroblasts;Recurrent Adult Acute Myeloid Leukemia;Refractory Anemia	Azacitidine;Laboratory Biomarker Analysis;Pharmacological Study;Vorinostat	National Cancer Institute	phase I/II	no	2023-03-27
NCT00373490	A Study of Oral Suberoylanilide Hydroxamic Acid (Vorinostat) in Patients With Solid Tumors (0683-048)	Tumors	Vorinostat;Vorinostat	Merck Sharp & Dohme LLC	phase I	yes	2015-08-27
NCT00368875	Phase I-II Study of Vorinostat, Paclitaxel, and Bevacizumab in Metastatic Breast Cancer	Male Breast Cancer;Stage IIIB Breast Cancer;Stage IIIC Breast Cancer;Stage IV Breast Cancer	vorinostat;Paclitaxel;bevacizumab	National Cancer Institute (NCI)	phase I/II	yes	2015-11-05
NCT00365599	Phase II Trial of SAHA & Tamoxifen for Patients With Breast Cancer	Breast Cancer	suberoylanilide hydroxamic acid (SAHA, Vorinostat);tamoxifen citrate (Tamoxifen)	H. Lee Moffitt Cancer Center and Research Institute	phase II	yes	2014-11-21
NCT00363883	Vorinostat in Treating Patients With Locally Recurrent or Metastatic Cancer of the Urothelium	Localized Transitional Cell Cancer of the Renal Pelvis and Ureter;Metastatic Transitional Cell Cancer of the Renal Pelvis and Ureter;Recurrent Transitional Cell Cancer of the Renal Pelvis and Ureter;Regional Transitional Cell Cancer of the Renal Pelvis and Ureter;transitional cell carcinoma of the bladder	vorinostat;laboratory biomarker analysis	National Cancer Institute (NCI)	phase II	yes	2015-02-13
NCT00357305	Vorinostat, Cytarabine, and Etoposide in Treating Patients With Relapsed and/or Refractory Acute Leukemia or Myelodysplastic Syndromes or Myeloproliferative Disorders	Accelerated Phase Chronic Myelogenous Leukemia;Adult Acute Basophilic Leukemia;Adult Acute Eosinophilic Leukemia;Adult Acute Megakaryoblastic Leukemia (M7);Adult Acute Minimally Differentiated Myeloid Leukemia (M0);Adult Acute Monoblastic Leukemia (M5a);Adult Acute Monocytic Leukemia (M5b);Adult Acute Myeloblastic Leukemia With Maturation (M2);Adult Acute Myeloblastic Leukemia Without Maturation …	vorinostat;Cytarabine;Etoposide;pharmacological study;laboratory biomarker analysis	National Cancer Institute (NCI)	phase I	no	2013-05-03
NCT00357708	Vorinostat and Decitabine in Treating Patients With Relapsed, Refractory, or Poor-Prognosis Hematologic Cancer or Other Diseases	Adult Acute Myeloid Leukemia With 11q23 (MLL) Abnormalities;Adult Acute Myeloid Leukemia With Del(5q);Adult Acute Myeloid Leukemia With Inv(16)(p13;q22);Adult Acute Myeloid Leukemia With t(15;17)(q22;q12);Adult Acute Myeloid Leukemia With t(16;16)(p13;q22);Adult Acute Myeloid Leukemia With t(8;21)(q22;q22);Chronic myelomonocytic leukemia;Myelodysplastic/Myeloproliferative Neoplasm, Unclassifiable…	decitabine;vorinostat;laboratory biomarker analysis;pharmacological study	National Cancer Institute (NCI)	phase I	no	2013-01-07
NCT00336141	Vorinostat and IV Fluorouracil/Leucovorin (5FU/LV) in Patients With Metastatic Colorectal Cancer	Colorectal Cancer	Suberoylanilide hydroxamic acid	University of Southern California	phase I	no	2014-05-21
NCT00336063	Vorinostat and Azacitidine in Treating Patients With Locally Recurrent or Metastatic Nasopharyngeal Cancer or Nasal Natural Killer T-Cell Lymphoma	Adult Nasal Type Extranodal NK/T-Cell Lymphoma;Recurrent Nasopharyngeal Keratinizing Squamous Cell Carcinoma;Recurrent Nasopharyngeal Undifferentiated Carcinoma;Stage IV Nasopharyngeal Keratinizing Squamous Cell Carcinoma AJCC v7;Stage IV Nasopharyngeal Undifferentiated Carcinoma AJCC v7	Azacitidine;Laboratory Biomarker Analysis;Pharmacological Study;Vorinostat	National Cancer Institute	phase I	no	2023-09-05
NCT00331513	Vorinostat and Idarubicin in Treating Patients With Relapsed or Refractory Leukemia or Myelodysplastic Syndromes	Acute Myeloid Leukemia With Multilineage Dysplasia Following Myelodysplastic Syndrome;Adult Acute Myeloid Leukemia With 11q23 (MLL) Abnormalities;Adult Acute Myeloid Leukemia With Inv(16)(p13;q22);Adult Acute Myeloid Leukemia With t(15;17)(q22;q12);Adult Acute Myeloid Leukemia With t(16;16)(p13;q22);Adult Acute Myeloid Leukemia With t(8;21)(q22;q22);Adult Acute Promyelocytic Leukemia (M3);Blastic…	vorinostat;idarubicin;laboratory biomarker analysis;pharmacological study	National Cancer Institute (NCI)	phase I	no	2013-09-30
NCT00331955	Vorinostat and Doxorubicin in Treating Patients With Metastatic or Locally Advanced Solid Tumors	Unspecified Adult Solid Tumor, Protocol Specific	Doxorubicin Hydrochloride;vorinostat;pharmacological study;laboratory biomarker analysis	National Cancer Institute (NCI)	phase I	no	2013-07-02
NCT00330161	Vorinostat in Treating Patients With Progressive Metastatic Prostate Cancer	Recurrent Prostate Cancer;Stage IV Prostate Cancer	vorinostat;laboratory biomarker analysis	National Cancer Institute (NCI)	phase II	yes	2014-05-26
NCT00324870	Vorinostat and Bevacizumab in Treating Patients With Unresectable or Metastatic Kidney Cancer	Clear Cell Renal Cell Carcinoma;Recurrent Renal Cell Cancer;Stage III Renal Cell Cancer;Stage IV Renal Cell Cancer	vorinostat;bevacizumab	National Cancer Institute (NCI)	phase I/II	yes	2016-01-13
NCT00324740	Vorinostat and Isotretinoin in Treating Patients With Advanced Kidney Cancer	Recurrent Renal Cell Cancer;Stage III Renal Cell Cancer;Stage IV Renal Cell Cancer	vorinostat;Isotretinoin	National Cancer Institute (NCI)	phase I/II	yes	2021-02-23
NCT00324480	Vorinostat and Alvocidib in Treating Patients With Advanced Solid Tumors	Unspecified Adult Solid Tumor, Protocol Specific	alvocidib;vorinostat;pharmacological study	National Cancer Institute (NCI)	phase I	no	2014-02-24
NCT00310024	Vorinostat and Bortezomib in Treating Patients With Relapsed or Refractory Multiple Myeloma	Refractory Multiple Myeloma;Stage I Multiple Myeloma;Stage II Multiple Myeloma;Stage III Multiple Myeloma	Bortezomib;vorinostat;laboratory biomarker analysis;pharmacological study	National Cancer Institute (NCI)	phase I	no	2013-02-07
NCT00305773	Vorinostat in Treating Patients With Acute Myeloid Leukemia	Adult Acute Erythroid Leukemia (M6);Adult Acute Megakaryoblastic Leukemia (M7);Adult Acute Minimally Differentiated Myeloid Leukemia (M0);Adult Acute Monoblastic Leukemia (M5a);Adult Acute Monocytic Leukemia (M5b);Adult Acute Myeloblastic Leukemia With Maturation (M2);Adult Acute Myeloblastic Leukemia Without Maturation (M1);Adult Acute Myeloid Leukemia With 11q23 (MLL) Abnormalities;Adult Acute …	vorinostat;vorinostat	National Cancer Institute (NCI)	phase II	yes	2014-05-19
NCT00287937	Vorinostat, Paclitaxel, and Carboplatin in Treating Patients With Advanced or Refractory Solid Tumors	Unspecified Adult Solid Tumor, Protocol Specific	vorinostat;Paclitaxel;Carboplatin;laboratory biomarker analysis;pharmacological study	National Cancer Institute (NCI)	phase I	no	2013-02-07
NCT00278395	Vorinostat in Treating Patients With Kidney Cancer	Recurrent Renal Cell Carcinoma;Stage IV Renal Cell Cancer	Vorinostat	National Cancer Institute (NCI)	phase II	yes	2017-11-14
NCT00278330	Flavopiridol and Vorinostat in Treating Patients With Relapsed or Refractory Acute Leukemia or Chronic Myelogenous Leukemia or Refractory Anemia	Blastic Phase Chronic Myelogenous Leukemia;Recurrent Adult Acute Lymphoblastic Leukemia;Recurrent Adult Acute Myeloid Leukemia;Refractory Anemia With Excess Blasts;Relapsing Chronic Myelogenous Leukemia;Untreated Adult Acute Lymphoblastic Leukemia;Untreated Adult Acute Myeloid Leukemia	alvocidib;vorinostat	National Cancer Institute (NCI)	phase I	no	2013-04-02
NCT00275080	Vorinostat and Decitabine in Treating Patients With Advanced Solid Tumors or Relapsed or Refractory Non-Hodgkin's Lymphoma, Acute Myeloid Leukemia, Acute Lymphocytic Leukemia, or Chronic Myelogenous Leukemia	Adult Acute Myeloid Leukemia With 11q23 (MLL) Abnormalities;Adult Acute Myeloid Leukemia With Inv(16)(p13;q22);Adult Acute Myeloid Leukemia With t(15;17)(q22;q12);Adult Acute Myeloid Leukemia With t(16;16)(p13;q22);Adult Acute Myeloid Leukemia With t(8;21)(q22;q22);Blastic Phase Chronic Myelogenous Leukemia;Extranodal Marginal Zone B-cell Lymphoma of Mucosa-associated Lymphoid Tissue;Nodal Margin…	vorinostat;decitabine	National Cancer Institute (NCI)	phase I	no	2014-08-27
NCT00268385	Vorinostat and Temozolomide in Treating Patients With Malignant Gliomas	Adult Anaplastic Astrocytoma;Adult Anaplastic Oligodendroglioma;Adult Giant Cell Glioblastoma;Adult Glioblastoma;Adult Gliosarcoma;Adult Mixed Glioma;Recurrent Adult Brain Neoplasm	Laboratory Biomarker Analysis;Pharmacological Study;Temozolomide;Vorinostat	National Cancer Institute	phase I	no	2023-08-25
NCT00262834	Vorinostat in Treating Women Who Are Undergoing Surgery For Newly Diagnosed Stage I -III Breast Cancer	Breast Cancer;Stage I Breast Cancer;Stage II Breast Cancer;Stage III Breast Cancer	vorinostat;conventional surgery	National Cancer Institute (NCI)	phase II	yes	2020-02-19
NCT00258349	Vorinostat and Trastuzumab in Treating Patients With Metastatic or Locally Recurrent Breast Cancer	Breast Cancer;Male Breast Cancer;Recurrent Breast Cancer;Stage IIIB Breast Cancer;Stage IIIC Breast Cancer;Stage IV Breast Cancer	vorinostat;trastuzumab	National Cancer Institute (NCI)	phase I/II	yes	2014-06-02
NCT00253630	Vorinostat in Treating Patients With Low-Grade Non-Hodgkin's Lymphoma	Extranodal Marginal Zone Lymphoma of Mucosa-Associated Lymphoid Tissue;Nodal Marginal Zone Lymphoma;Recurrent Grade 1 Follicular Lymphoma;Recurrent Grade 2 Follicular Lymphoma;Recurrent Grade 3 Follicular Lymphoma;Recurrent Mantle Cell Lymphoma;Recurrent Marginal Zone Lymphoma	Laboratory Biomarker Analysis;Vorinostat	National Cancer Institute (NCI)	phase II	yes	2018-03-06
NCT00251589	A Phase I/II Clinical Trial of Vorinostat in Combination With Erlotinib for Patients With Relapsed/Refractory Non-Small-Cell Lung Cancer (0683-025)	Carcinoma, Non-Small-Cell Lung	Vorinostat;Vorinostat;Vorinostat;Vorinostat;erlotinib	Merck Sharp & Dohme LLC	phase I/II	yes	2015-03-06
NCT00243100	Vorinostat and Gemcitabine in Treating Patients With Metastatic or Unresectable Solid Tumors	Unspecified Adult Solid Tumor, Protocol Specific	vorinostat;Gemcitabine Hydrochloride	National Cancer Institute (NCI)	phase I	no	2013-12-16
NCT00238303	Vorinostat in Treating Patients With Progressive or Recurrent Glioblastoma Multiforme	Adult Giant Cell Glioblastoma;Adult Glioblastoma;Adult Gliosarcoma;Recurrent Adult Brain Tumor	vorinostat;conventional surgery	National Cancer Institute (NCI)	phase II	yes	2014-05-23
NCT00227513	Vorinostat and Bortezomib in Treating Patients With Metastatic or Unresectable Solid Tumors	Unspecified Adult Solid Tumor, Protocol Specific	Bortezomib;vorinostat	National Cancer Institute (NCI)	phase I	no	2014-02-24
NCT00217412	Vorinostat With or Without Isotretinoin in Treating Young Patients With Recurrent or Refractory Solid Tumors, Lymphoma, or Leukemia	Childhood Acute Promyelocytic Leukemia (M3);Childhood Atypical Teratoid/Rhabdoid Tumor;Childhood Burkitt Lymphoma;Childhood Chronic Myelogenous Leukemia;Childhood Diffuse Large Cell Lymphoma;Childhood Immunoblastic Large Cell Lymphoma;juvenile myelomonocytic leukemia;Recurrent Childhood Acute Lymphoblastic Leukemia;Recurrent Childhood Acute Myeloid Leukemia;Recurrent Childhood Grade III Lymphomat…	vorinostat;Isotretinoin	National Cancer Institute (NCI)	phase I	no	2014-06-17
NCT00138203	Suberoylanilide Hydroxamic Acid in Treating Patients With Stage IIIB, Stage IV, or Recurrent Non-Small Cell Lung Cancer	Recurrent Non-small Cell Lung Cancer;Stage IIIB Non-small Cell Lung Cancer;Stage IV Non-small Cell Lung Cancer	vorinostat;laboratory biomarker analysis	National Cancer Institute (NCI)	phase II	yes	2018-01-30
NCT00138177	Suberoylanilide Hydroxamic Acid, Fluorouracil, Leucovorin, and Oxaliplatin in Treating Patients With Progressive Metastatic or Unresectable Colorectal Cancer or Other Solid Tumors	Recurrent Colon Cancer;Recurrent Rectal Cancer;Stage III Colon Cancer;Stage III Rectal Cancer;Stage IV Colon Cancer;Stage IV Rectal Cancer;Unspecified Adult Solid Tumor, Protocol Specific	Oxaliplatin;leucovorin calcium;vorinostat;Fluorouracil	National Cancer Institute (NCI)	phase I	no	2013-09-30
NCT00134043	Suberoylanilide Hydroxamic Acid in Treating Patients With Metastatic and/or Locally Advanced or Locally Recurrent Thyroid Cancer	Insular Thyroid Cancer;Recurrent Thyroid Cancer;Stage II Follicular Thyroid Cancer;Stage II Papillary Thyroid Cancer;Stage IV Follicular Thyroid Cancer;Stage IV Papillary Thyroid Cancer;Thyroid Gland Medullary Carcinoma	vorinostat	National Cancer Institute (NCI)	phase II	yes	2014-08-11
NCT00132028	Vorinostat in Treating Patients With Relapsed or Refractory Advanced Hodgkin's Lymphoma	Adult Favorable Prognosis Hodgkin Lymphoma;Adult Lymphocyte Depletion Hodgkin Lymphoma;Adult Lymphocyte Predominant Hodgkin Lymphoma;Adult Mixed Cellularity Hodgkin Lymphoma;Adult Nodular Lymphocyte Predominant Hodgkin Lymphoma;Adult Nodular Sclerosis Hodgkin Lymphoma;Adult Unfavorable Prognosis Hodgkin Lymphoma;Recurrent Adult Hodgkin Lymphoma	vorinostat;laboratory biomarker analysis	National Cancer Institute (NCI)	phase II	yes	2014-05-23
NCT00132067	Vorinostat in Treating Patients With Recurrent or Persistent Ovarian Epithelial or Primary Peritoneal Cavity Cancer	Primary Peritoneal Cavity Cancer;Recurrent Ovarian Epithelial Cancer	vorinostat	National Cancer Institute (NCI)	phase II	no	2019-07-23
NCT00132002	Suberoylanilide Hydroxamic Acid in Treating Patients With Progressive Stage IV Breast Cancer	Male Breast Cancer;Recurrent Breast Cancer;Stage IV Breast Cancer	vorinostat;laboratory biomarker analysis	National Cancer Institute (NCI)	phase II	yes	2015-03-19
NCT00128102	Suberoylanilide Hydroxamic Acid (Vorinostat, MK-0683) Versus Placebo in Advanced Malignant Pleural Mesothelioma (MK-0683-014)	Mesothelioma;lung cancer	Vorinostat;Placebo	Merck Sharp & Dohme LLC	phase III	yes	2020-10-26
NCT00127140	A Study of Oral Suberoylanilide Hydroxamic Acid (SAHA) in Patients With Malignant Lymphoma (0683-030)	Lymphoma	vorinostat	Merck Sharp & Dohme LLC	phase I	yes	2015-09-28
NCT00127127	A Study of Vorinostat in Patients With Solid Tumors (MK-0683-029)	Tumors	vorinostat	Merck Sharp & Dohme Corp	phase I	yes	2022-09-13
NCT00127101	An Investigational Study of a Histone Deacetylase (HDAC) Inhibitor Plus Targretin in Cutaneous T-Cell Lymphoma Patients (0683-016)(TERMINATED)	Lymphoma	vorinostat;Comparator: bexarotene	Merck Sharp & Dohme LLC	phase I	yes	2015-04-21
NCT00126451	A Clinical Trial of Oral Suberoylanilide Hydroxamic Acid (SAHA) in Patients With Relapsed or Refractory Breast, Colorectal and Non-Small Cell Lung Cancer (0683-011)(TERMINATED)	Breast Cancer;Colorectal Cancer;Non-small-cell Lung Carcinoma	MK0683, vorinostat, Suberoylanilide Hydroxamic Acid (SAHA);Duration of Treatment - During each treatment cycle, treatment is administered twice daily for 14 days, followed by 7 days of rest for a total of 10 cycles	Merck Sharp & Dohme LLC	phase II	no	2017-04-10
NCT00121277	Vorinostat and Capecitabine in Treating Patients With Metastatic or Unresectable Solid Tumors	Unspecified Adult Solid Tumor, Protocol Specific	capecitabine;vorinostat	University Health Network, Toronto	phase I	no	2015-07-23
NCT00121225	Vorinostat in Treating Patients With Metastatic or Unresectable Melanoma	Ciliary Body and Choroid Melanoma, Medium/Large Size;Extraocular Extension Melanoma;Iris Melanoma;Uveal melanoma;Recurrent Intraocular Melanoma;Recurrent Melanoma;Stage IV melanoma	vorinostat	National Cancer Institute (NCI)	phase II	yes	2019-01-29
NCT00111813	Phase 1 Study of Vorinostat and Bortezomib in Multiple Myeloma (MK-0683-015 EXT 1 (AM1))	multiple myeloma	vorinostat;Bortezomib	Merck Sharp & Dohme LLC	phase I	yes	2015-05-21
NCT00109109	A Clinical Trial of Oral Suberoylanilide Hydroxamic Acid (SAHA) in Patients With Advanced Multiple Myeloma (0683-004)	multiple myeloma	MK0683, vorinostat, Suberoylanilide Hydroxamic Acid (SAHA) / Duration of Treatment - Up to 8 Cycles or 6 months	Merck Sharp & Dohme LLC	phase I	yes	2019-11-14
NCT00106626	Suberoylanilide Hydroxamic Acid in Advanced Solid Tumors	Advanced Cancer	vorinostat (Suberoylanilide Hydroxamic Acid [SAHA]) in combination with Pemetrexed and Cisplatin	Merck Sharp & Dohme LLC	phase I	yes	2009-04-22
NCT00097929	An Investigational Drug Study With Suberoylanilide Hydroxamic Acid in Relapsed Diffuse Large B-cell Lymphoma (0683-013)	B-cell lymphoma	MK0683, vorinostat, Suberoylanilide Hydroxamic Acid (SAHA) / Duration of Treatment 6 Months	Merck Sharp & Dohme LLC	phase II	no	2017-04-07
NCT00091559	Oral SAHA (Suberoylanilide Hydroxamic Acid) in Advanced Cutaneous T-cell Lymphoma (0683-001)	Cutaneous T-cell lymphoma;Sezary syndrome;mycosis fungoides	MK0683, vorinostat, Suberoylanilide Hydroxamic Acid (SAHA) / Duration of Treatment 6 Months	Merck Sharp & Dohme LLC	phase II	no	2017-04-05
NCT00005634	Suberoylanilide Hydroxamic Acid in Treating Patients With Advanced Solid Tumors That Have Not Responded to Previous Therapy	Leukemia;Lymphoma;Multiple Myeloma and Plasma Cell Neoplasm;Prostate Cancer;Small intestine cancer;Unspecified Adult Solid Tumor, Protocol Specific	vorinostat	Memorial Sloan Kettering Cancer Center	phase I	no	2013-06-19
NCT00045006	Suberoylanilide Hydroxamic Acid in Treating Patients With Advanced Cancer	Cancer	vorinostat	Memorial Sloan Kettering Cancer Center	phase I	no	2013-05-30
