# Supplementary material for: The Novel Link between Gene Expression Profiles of Adult T-Cell Leukemia/Lymphoma Patients’ Peripheral Blood Lymphocytes and Ferroptosis Susceptibility
Source: Genes (Basel). 2023 Oct 27;14(11):2005. doi: 10.3390/genes14112005 (PMC10671613; doi:10.3390/genes14112005)
Supplement: Supplementary file 1 [file genes-14-02005-s001.zip › 231019_3_Genes-2648278_Supplementary_files/Supplementary Table S8.xlsx]

## Sheet: Sheet1
		ATL		PTCL-U		AITL
	Genes	logFC	adj.P.Val	logFC	adj.P.Val	logFC	adj.P.Val
	ENPP2	-2.19206	6.19996e-06	5.7164	1.45406e-13	5.39111	4.23991e-08
	CAV1	2.07591	0.00223331	5.26284	8.3774e-13	4.84566	1.59213e-08
	WWTR1	2.10822	1.37248e-07	4.57584	9.46333e-17	4.60336	3.01543e-10
	IFNG	-1.88673	0.000208094	-4.54699	8.45715e-07	-3.74346	2.83477e-07
	PDK4	1.54061	0.00252432	3.42292	3.09169e-09	3.64777	5.25388e-08
	SLC40A1	-2.75926	3.5117e-08	3.34052	5.30161e-08	2.68211	0.00147246
	TP63	2.59391	5.12344e-05	2.56236	0.00014297	1.6951	0.00018803
	LGMN	-1.96167	3.05624e-05	2.54329	1.46014e-05	1.99199	0.0122361
	MGST1	1.6725	0.000355653	2.42938	0.00191565	2.26678	0.000494878
	CDC25A	1.85403	7.29998e-05	2.2867	0.00225172	1.89201	0.0388106
	CAPG	1.8137	9.41286e-09	2.01314	0.0180629	2.21992	0.0149931
	SMAD7	-3.95451	3.02745e-16	-1.92742	0.00372199	-1.9893	0.00129359
	SLC7A5	-1.57175	4.82563e-06	-1.79797	0.00319832	-2.37446	0.00135005
	CREB5	2.04315	5.14534e-06	1.57281	0.0123444	2.02042	0.00242492
