# Supplementary material for: The Novel Link between Gene Expression Profiles of Adult T-Cell Leukemia/Lymphoma Patients’ Peripheral Blood Lymphocytes and Ferroptosis Susceptibility
Source: Genes (Basel). 2023 Oct 27;14(11):2005. doi: 10.3390/genes14112005 (PMC10671613; doi:10.3390/genes14112005)
Supplement: Supplementary file 1 [file genes-14-02005-s001.zip › 231019_3_Genes-2648278_Supplementary_files/Supplementary Table S9.xlsx]

## Sheet: Sheet 1
	ATL Ferroptosis-related DEGs	PTCL-U Ferroptosis-related DEGs	AITL Ferropptosis-related DEGs	ATL/PTCL-U Ferroptosis-related DEGs ex-AITL	ATL/AITL Ferroptosis-related DEGs ex-PTCL-U	PTCL-U/AITL Ferroptosis-related DEGs ex-ATL	ATL/PTCL-U/AITL Ferrop-related DEGs
	HBA1	NOX4	PROM2	RRM2	LCN2	GJA1	ENPP2
	BEX1	SAT1	EGFR	PEX6	IL1B	LIFR	CAV1
	NEDD4L	WIPI1	LURAP1L	STEAP3	DPP4	RARRES2	WWTR1
	VLDLR	HELLS	ADIPOQ			IL33	IFNG
	CDKN1A	CDCA3	RPTOR			MEF2C	PDK4
	TF	NR4A1	CDO1			TLR4	SLC40A1
	USP35	SRC	GRIA3			YAP1	TP63
	RBMS1	MYCN	IDO1			NUPR1	LGMN
	SETD1B		SLC2A6			CXCL2	MGST1
	SOCS1		NR1D2			FABP4	CDC25A
	GABARAPL1		IL6			EPAS1	CAPG
	GPT2		ASNS			TGFB1	SMAD7
	BNIP3		TUBE1			CYBB	SLC7A5
	AKR1C3		MAP1LC3A			KIF20A	CREB5
	ZEB1		TYRO3			ALOX5
	ZFP36		ZFP69B			CTSB
	SLC7A11		DUOX1			CP
	STAT3					JDP2
	PARP11					AURKA
	SCD					FZD7
	CDKN2A					TFAP2A
	TRIB2					CDH1
	MAPKAP1					SIAH2
	MT1G					DDR2
	MUC1					SLC3A2
	MAPK8					HMOX1
						TIMP1
						NR5A2
						RGS4
						GLS2
						ALOX15B
						NCF2
						HSF1
						CHAC1
						FLT3
						PTGS2
						NNMT
						VEGFA
						IDH1
